# Supplementary material for: Heavy water inhibits DNA double-strand break repairs and disturbs cellular transcription, presumably via quantum-level mechanisms of kinetic isotope effects on hydrolytic enzyme reactions
Source: PLoS One. 2024 Oct 3;19(10):e0309689. doi: 10.1371/journal.pone.0309689 (PMC11449287; doi:10.1371/journal.pone.0309689)
Supplement: S1 Data — The CSV file of the S1 Data used for the iDEP96 analysis. S5–S17 Figs were obtained with S1 Data. (XLSX) [file pone.0309689.s021.xlsx]

## Sheet: Yasuda1_2.GRCh38_gene_count_mat
Data.Matrix	mock_H2O_1	mock_H2O_2	mock_H2O_3	mock_H2O_4	mock_H2O_5	mock_H2O_6	siControl_H2O_1	siControl_H2O_2	siControl_H2O_3	siControl_H2O_4	siControl_H2O_5	siControl_H2O_6	siSIRT3_H2O_1	siSIRT3_H2O_2	siSIRT3_H2O_3	siSIRT3_H2O_4	siSIRT3_H2O_5	siSIRT3_H2O_6	mock_D2O_1	mock_D2O_2	mock_D2O_3	mock_D2O_4	mock_D2O_5	mock_D2O_6	siControl_D2O_1	siControl_D2O_2	siControl_D2O_3	siControl_D2O_4	siControl_D2O_5	siControl_D2O_6	siSIRT3_D2O_1	siSIRT3_D2O_2	siSIRT3_D2O_3	siSIRT3_D2O_4	siSIRT3_D2O_5	siSIRT3_D2O_6
ENSG00000223972	0	0	0	0	0	0	0	0	0	0	0	0	0	0	0	0	0	0	0	0	0	0	0	0	0	0	1	0	0	0	0	0	0	0	0	0
ENSG00000243485	2	0	4	2	0	2	2	0	7	4	3	3	4	0	0	3	0	2	7	10	13	17	16	18	14	10	15	11	17	21	16	9	7	2	8	15
ENSG00000284332	0	0	0	1	0	0	1	0	1	1	1	1	0	0	0	0	0	1	0	1	1	1	1	1	1	1	1	1	1	1	1	1	1	1	1	1
ENSG00000237613	0	0	0	0	2	2	0	0	2	0	0	0	0	0	0	0	0	0	6	3	12	12	13	9	5	5	6	5	6	13	0	4	0	10	7	7
ENSG00000268020	0	0	0	0	0	0	0	0	0	0	0	0	0	0	0	0	2	0	0	1	0	0	0	0	0	0	0	1	1	0	0	0	1	0	0	0
ENSG00000290826	0	0	0	0	0	0	0	0	0	0	0	0	0	0	0	0	0	0	0	0	0	0	0	0	0	0	0	0	0	0	0	0	0	0	0	0
ENSG00000240361	0	0	0	0	0	0	0	0	0	0	0	0	0	0	0	0	0	0	0	0	0	0	0	0	0	0	0	0	0	0	3	0	0	0	0	0
ENSG00000186092	0	0	0	0	0	0	0	0	0	0	0	0	0	0	0	0	0	0	0	5	0	0	0	0	0	0	0	0	0	0	0	0	0	0	0	0
ENSG00000239945	0	0	0	0	0	0	0	0	0	0	0	0	0	0	0	0	0	0	0	0	0	0	0	0	0	0	0	0	0	0	0	0	0	0	0	0
ENSG00000238009	11	11	10	16	7	6	14	12	21	10	24	10	17	11	8	8	24	21	39	36	30	31	34	28	37	22	18	24	35	31	22	18	24	17	31	19
ENSG00000239906	0	2	1	2	2	1	0	0	2	4	3	2	0	2	0	0	0	1	0	0	2	3	0	0	2	1	1	4	2	4	0	0	2	1	1	3
ENSG00000241860	28	23	21	30	28	15	28	19	28	32	25	27	37	22	26	26	36	33	14	20	13	30	18	18	12	22	23	28	36	52	13	11	22	22	25	35
ENSG00000222623	0	0	0	0	1	0	0	0	1	0	0	0	0	1	0	0	0	0	0	0	0	0	0	0	0	0	0	0	1	0	0	0	0	0	0	0
ENSG00000241599	0	0	0	0	0	0	0	0	0	0	0	0	0	0	0	0	0	0	0	0	0	0	0	0	0	0	0	0	0	0	0	0	0	0	0	0
ENSG00000290825	3	0	0	0	0	0	0	0	0	0	1	0	9	0	2	0	0	0	9	8	4	11	11	4	0	0	5	7	9	5	8	14	6	6	9	5
ENSG00000227232	1231	1160	1597	1290	1057	1114	1104	1083	1368	1455	1316	1210	1786	1151	1390	1125	1280	1244	911	774	1453	1860	1602	1638	1201	1202	1888	1806	2051	2028	1050	1288	1363	1264	1460	1378
ENSG00000278267	13	11	23	15	22	19	14	8	24	22	19	18	30	14	28	24	32	24	5	1	6	7	5	6	3	7	10	6	9	7	4	3	7	10	9	7
ENSG00000233750	3	2	13	5	4	4	6	1	10	6	5	6	10	1	1	5	6	12	12	8	8	24	10	17	5	8	9	8	16	25	7	11	8	10	28	19
ENSG00000268903	8	21	18	15	15	18	18	8	35	34	22	21	14	16	19	24	23	15	12	8	26	31	19	21	19	15	22	27	34	30	5	9	16	14	19	18
ENSG00000269981	5	4	10	4	2	3	9	6	7	9	7	8	7	7	9	5	8	9	7	5	10	5	10	8	7	8	9	11	12	12	5	1	5	15	11	8
ENSG00000279928	5	0	4	0	4	0	0	0	0	0	0	0	0	2	0	0	0	0	0	5	3	7	9	5	0	0	9	0	0	5	0	4	0	0	0	3
ENSG00000279457	651	741	959	1045	715	841	784	720	909	825	883	830	1472	713	922	929	881	891	877	821	1092	1397	1208	1317	1090	1021	1265	1323	1404	1427	900	1063	983	1060	1337	976
ENSG00000273874	11	11	30	20	22	21	12	11	29	28	22	21	31	12	27	32	32	22	3	2	4	7	4	5	3	6	8	4	5	8	1	3	9	8	8	8
ENSG00000228463	62	88	102	71	76	48	55	87	58	57	60	49	155	91	68	81	110	107	100	139	113	175	177	163	137	98	83	85	142	169	144	103	100	117	125	115
ENSG00000286448	0	0	0	0	0	0	0	0	0	0	0	0	0	0	0	0	0	0	0	0	0	0	0	0	0	0	0	0	0	0	0	0	0	0	0	0
ENSG00000236601	5	6	5	8	6	3	0	0	0	10	0	6	3	0	0	0	2	0	11	0	3	4	2	5	11	10	3	5	5	5	3	0	0	0	2	7
ENSG00000290385	135	133	229	190	235	174	141	116	267	283	287	283	232	124	210	276	213	217	70	87	178	163	189	150	66	83	199	151	229	212	76	79	94	125	112	128
ENSG00000269732	0	0	0	0	0	0	0	0	0	0	0	0	0	0	0	1	0	0	1	0	0	0	0	0	0	0	0	0	0	0	0	0	0	0	0	0
ENSG00000284733	0	0	2	3	2	3	2	0	2	1	1	1	7	2	4	6	4	5	2	2	0	4	1	2	2	1	3	2	3	4	1	1	0	0	5	3
ENSG00000278757	0	0	0	1	1	0	0	0	1	0	0	0	0	0	0	0	0	0	0	0	0	0	0	0	0	0	0	0	1	0	0	0	0	0	0	0
ENSG00000230021	85	86	155	148	122	124	98	74	220	162	200	246	203	72	119	155	91	124	79	78	106	157	147	138	68	55	145	105	127	169	36	47	78	86	128	95
ENSG00000235146	0	0	0	0	0	0	0	0	0	0	0	0	0	0	0	0	0	0	0	0	0	0	0	0	0	0	0	0	0	0	0	0	0	0	0	0
ENSG00000278791	0	0	0	0	0	0	0	0	0	0	0	0	0	0	0	0	0	0	0	0	0	0	0	0	0	0	0	0	0	0	0	0	0	0	0	0
ENSG00000268663	0	0	0	0	0	0	0	0	0	0	0	0	0	0	0	0	0	1	1	0	0	0	0	0	0	0	0	0	0	0	0	0	0	0	0	0
ENSG00000284662	0	0	2	4	2	3	3	0	4	1	2	1	7	2	3	6	4	4	2	2	0	4	1	2	2	1	3	1	5	6	1	1	0	0	4	4
ENSG00000223181	0	0	0	0	0	0	0	0	0	0	0	1	0	0	0	0	0	0	0	0	0	0	0	0	2	0	0	0	0	0	0	0	0	0	0	0
ENSG00000228327	0	0	0	0	0	0	0	0	0	0	0	0	0	0	0	0	0	0	0	0	0	0	0	0	0	0	0	0	0	0	0	0	0	0	0	0
ENSG00000237491	102	125	244	223	166	162	114	100	404	293	251	279	139	78	207	233	227	273	141	165	238	420	325	324	180	220	271	271	307	327	299	327	315	250	544	417
ENSG00000177757	0	4	5	12	9	16	0	15	38	37	14	27	14	8	0	11	9	7	28	21	40	57	63	55	34	39	59	55	64	66	37	33	63	26	41	43
ENSG00000228794	1655	1766	1765	1547	1463	1364	1541	1495	1489	1382	1267	1393	2527	1546	1199	1407	1857	1767	1170	999	1288	1515	1593	1314	1417	1422	1254	1376	1586	1901	1062	1018	1082	1123	1337	1165
ENSG00000236679	10	23	22	17	12	11	18	20	8	29	6	8	26	14	17	23	26	5	54	46	32	57	39	58	55	29	30	39	53	46	38	47	27	38	34	25
ENSG00000237094	2	1	3	2	3	1	1	1	1	1	1	1	4	1	1	2	1	1	1	2	5	3	1	1	2	2	2	2	1	2	1	1	2	3	3	1
ENSG00000233653	3	6	7	8	5	6	0	4	5	3	3	0	7	1	4	6	3	11	5	11	3	10	7	17	5	6	4	5	13	14	10	5	11	8	14	7
ENSG00000250575	65	68	111	111	82	95	110	88	159	157	135	118	124	77	103	98	93	113	68	44	87	107	97	100	65	79	144	136	161	170	42	30	79	96	91	93
ENSG00000225972	555	416	798	440	491	508	509	497	581	447	601	701	2027	661	557	527	1024	909	603	560	584	1386	1355	1386	649	565	703	646	1250	1542	1289	828	893	757	1844	1974
ENSG00000225630	16295	14984	33001	22979	20555	26249	17701	17008	21938	20729	24003	27677	40376	21412	24681	21854	32459	33508	18780	21676	28823	44625	43290	45636	18710	17953	26380	26339	43189	44654	29067	26173	33056	28951	53194	53705
ENSG00000237973	13503	12485	26028	14145	12397	11093	12660	11323	17522	14710	15315	16743	26364	14111	15006	13185	26653	25327	11447	10306	14173	24338	21483	21363	12281	11304	13318	13113	21370	23222	17623	17516	14546	13963	27944	27748
ENSG00000229344	72	49	148	43	35	45	69	52	60	54	39	48	119	59	43	31	123	165	58	72	53	206	147	174	72	72	57	51	149	180	127	82	62	76	241	198
ENSG00000240409	62	52	99	28	22	11	72	43	32	13	25	27	73	47	28	21	138	115	45	35	32	77	94	123	53	47	29	16	78	108	82	58	34	18	138	116
ENSG00000248527	41878	38930	80707	53739	48327	56404	44236	39116	59510	56391	53499	60117	77838	44365	59408	47175	70464	76799	26392	28973	37146	45567	63510	65820	25461	24524	37549	40305	60554	63074	39615	41041	45100	46150	78184	75859
ENSG00000198744	355	359	700	469	435	371	461	287	538	371	398	463	610	266	452	377	870	629	332	270	332	629	653	667	283	254	352	338	731	626	423	395	386	308	979	794
ENSG00000229376	4	6	7	4	6	1	0	3	13	6	3	1	10	8	4	2	6	9	17	13	11	26	21	20	3	16	18	9	26	38	16	21	26	16	31	23
ENSG00000291215	635	719	964	910	824	817	719	556	1500	1279	1166	1219	1056	649	897	852	958	983	370	423	738	847	827	750	494	500	1008	882	1148	1331	402	398	493	586	650	583
ENSG00000229905	3	0	2	0	0	0	0	1	0	0	0	0	0	5	0	0	0	1	0	4	0	0	0	1	1	1	0	0	0	1	1	0	0	2	0	3
ENSG00000285268	2	1	2	2	1	1	1	1	1	1	1	1	1	1	1	1	1	1	1	1	1	1	1	1	1	1	1	1	1	1	2	1	1	2	1	3
ENSG00000290784	16	16	24	2	15	18	13	27	15	26	25	6	28	25	22	15	17	19	41	16	56	56	50	41	49	43	60	42	60	48	20	16	36	27	50	17
ENSG00000230092	12	1	2	3	1	5	0	2	3	10	2	5	6	5	2	3	4	8	10	22	4	19	16	2	2	2	3	3	15	25	9	5	1	3	8	12
ENSG00000225880	87	65	199	166	118	149	84	62	203	225	174	166	124	97	128	136	153	137	102	73	143	145	122	139	83	67	115	93	154	185	180	207	192	234	303	229
ENSG00000187961	2130	1937	2490	2011	1626	1807	1870	1469	1643	1614	1470	1299	4482	2463	2276	2526	2838	2987	509	470	751	869	841	819	598	495	520	504	593	757	1037	1169	977	772	1338	1059
ENSG00000187583	480	560	453	365	326	495	424	311	168	268	258	265	1375	767	635	725	769	722	178	135	158	183	244	230	117	65	99	101	105	144	160	180	223	197	288	263
ENSG00000187642	5	9	14	25	23	8	6	0	92	29	39	4	70	13	22	26	61	50	55	59	35	53	51	54	69	67	56	57	37	62	88	50	67	41	39	70
ENSG00000272438	0	9	20	29	22	11	10	0	12	23	24	19	7	0	11	12	14	10	18	18	26	31	20	21	13	6	24	24	19	29	8	13	14	14	12	19
ENSG00000223764	334	365	949	870	569	682	244	221	955	835	737	767	256	145	233	294	374	309	175	171	396	458	268	307	247	159	262	257	292	261	92	86	191	178	221	106
ENSG00000187634	1433	1410	3420	3366	2168	2470	516	502	2030	1801	2103	1639	1555	747	1018	1185	1437	1232	1339	1195	2542	2387	1689	1657	880	592	1223	1194	1098	1015	1092	1029	987	958	849	752
ENSG00000230699	102	73	242	307	155	240	58	50	198	175	157	106	115	28	110	83	114	153	39	33	91	102	56	57	31	29	72	63	85	74	11	22	45	23	40	37
ENSG00000241180	2	0	4	0	1	0	0	0	1	4	3	0	0	0	0	0	1	1	0	0	0	0	0	0	0	0	0	0	0	0	0	2	3	0	0	0
ENSG00000188976	20006	19652	19896	17559	15048	15547	19070	19050	13534	12948	13564	11373	47011	27303	17743	18357	21589	20559	17851	16326	18672	20742	23083	20987	18530	15508	12065	11996	15930	16505	19831	19337	20425	17568	23265	21103
ENSG00000237330	58	50	63	51	46	30	47	57	136	86	85	79	132	59	17	23	36	33	237	240	288	326	271	258	420	495	387	352	400	341	276	303	259	227	274	241
ENSG00000186827	0	0	0	0	0	0	0	0	0	0	0	0	0	0	0	0	0	0	104	76	157	124	93	80	86	93	102	141	100	146	216	162	149	107	202	158
ENSG00000131591	1514	1566	1903	1672	1290	1316	1761	1570	1955	1671	1681	1533	3016	1871	1677	1856	1887	1825	1119	941	1616	2117	1923	1809	1661	1534	1950	1946	2288	2325	1112	1258	1569	1715	2138	1727
ENSG00000285812	9	33	21	12	17	21	12	27	20	11	13	24	33	19	16	14	20	30	10	18	20	26	23	38	4	10	25	0	19	39	22	34	24	15	63	44
ENSG00000231702	0	0	0	0	0	3	0	0	0	2	1	0	0	0	0	3	1	0	0	0	0	2	2	0	2	0	6	0	0	0	0	0	0	3	0	4
ENSG00000224969	0	0	3	0	3	3	0	2	0	3	0	6	2	5	5	2	2	4	24	13	10	17	14	3	11	4	16	15	21	19	22	14	11	14	16	18
ENSG00000188157	51559	52363	38056	35329	28409	28698	52450	48905	41794	39367	38322	32228	71974	40156	28746	29265	33271	30220	53713	47085	28789	30828	33377	31712	49577	48962	35436	33895	44074	43212	33933	33966	31780	26853	35227	30696
ENSG00000242590	0	0	0	0	0	0	0	0	1	0	1	0	0	0	0	0	0	0	0	0	0	0	0	0	0	0	0	0	0	0	1	0	0	0	0	0
ENSG00000291156	598	535	764	692	472	576	491	409	303	362	369	255	822	484	297	316	355	360	1471	1216	1178	1466	1342	1243	1206	1246	1155	1181	1332	1136	1135	1097	881	731	1097	933
ENSG00000272512	26	44	73	85	66	82	46	36	182	151	100	90	78	43	74	83	127	129	76	81	133	176	93	109	73	80	281	329	344	313	146	114	113	121	183	160
ENSG00000188290	1544	1495	819	605	405	485	1823	1726	785	668	1163	626	3312	1792	410	639	892	549	1325	1273	439	411	282	199	1790	1466	1327	780	704	730	1489	1653	662	423	701	662
ENSG00000187608	5280	5823	2907	2658	2023	2124	2083	2543	1023	997	1015	784	8383	4607	2386	2597	3232	2846	8570	8071	3300	3421	3696	3415	3112	2694	1431	1560	1614	1726	6850	5308	4694	3803	5284	4687
ENSG00000273443	51	64	113	108	67	65	38	43	54	46	30	48	115	67	39	51	62	58	170	139	259	203	211	216	139	146	227	171	229	233	291	216	186	146	265	219
ENSG00000217801	45	43	79	76	50	46	41	31	71	66	57	50	95	50	46	49	69	42	202	191	212	231	182	158	175	193	225	193	300	294	266	265	201	188	223	200
ENSG00000260179	4	8	2	6	10	2	0	0	12	7	15	4	16	4	7	14	8	10	41	31	23	53	55	46	55	50	30	46	48	68	45	63	57	50	50	41
ENSG00000184163	23	41	16	14	6	21	37	38	20	17	37	9	34	23	25	21	12	13	235	252	215	258	183	162	229	175	225	222	291	259	249	189	211	156	264	262
ENSG00000078808	14757	14757	14787	12782	10464	11625	11075	11193	8209	7649	8666	6821	38779	21829	14038	15390	19669	16403	18304	17629	16327	18596	18485	16783	14224	12909	12522	10649	13037	12668	22655	20732	21044	18029	24241	21582
ENSG00000176022	3855	3651	3158	2721	1939	2278	4128	3776	2914	2912	3261	2611	8523	5054	2886	3072	4030	3679	2606	2365	2362	2414	2872	2323	3249	3087	3597	3412	4194	4157	2157	2132	3785	2843	4375	3952
ENSG00000162572	43	36	189	132	109	116	44	31	109	93	82	87	77	43	105	81	80	132	359	302	477	572	501	516	701	682	722	677	727	740	700	553	636	743	1009	932
ENSG00000230415	4	0	16	0	0	0	0	4	7	0	4	0	9	5	3	5	0	8	11	7	19	18	26	22	18	30	46	14	32	31	36	23	34	24	37	41
ENSG00000160087	5183	5084	4688	3785	3092	3305	5105	5088	3382	3355	3868	3445	9048	5187	3169	3384	4378	3853	4937	4292	4325	5209	5310	4403	5538	5535	5119	4710	5656	5689	5122	4726	5282	4255	5484	5015
ENSG00000162576	117	187	195	192	191	177	255	158	233	262	321	239	430	194	267	285	498	367	436	305	513	521	470	412	433	401	476	333	425	517	391	411	406	436	601	663
ENSG00000169962	69	78	107	111	113	70	30	46	41	42	53	51	214	130	131	117	117	117	365	298	385	460	496	443	331	419	340	344	357	395	337	321	377	495	637	614
ENSG00000107404	11505	11259	10379	9532	7482	8080	12584	11106	8214	7877	8410	7428	22711	12925	8569	8741	10069	9247	4658	4610	4711	5440	6196	5371	6385	6328	4608	4553	6123	6111	5653	5808	6219	5343	7100	6389
ENSG00000284372	1	1	1	1	1	1	1	1	1	1	1	1	1	1	1	1	1	1	1	1	1	1	1	1	1	1	1	1	1	1	1	1	1	1	1	1
ENSG00000131584	3941	3728	6476	5491	4493	4676	4590	3692	5418	5013	5422	4129	13438	7571	7199	7455	10449	8702	3340	2928	2962	3334	3477	3228	3931	3578	3997	3203	3958	3990	6493	6121	5698	4754	7159	6295
ENSG00000127054	7160	7144	8685	7306	6158	6644	7304	6723	6987	6444	6468	6133	13698	7596	6867	6174	6789	7323	6376	6458	7192	8383	8674	7689	7374	6344	6145	6074	7270	7762	6419	6206	6847	6248	7769	7215
ENSG00000278073	2	5	1	4	2	0	0	3	2	1	2	1	0	2	1	2	2	3	1	1	0	2	0	0	0	2	1	1	3	1	1	2	2	2	2	2
ENSG00000169972	2542	2610	2121	1805	1487	1551	2527	2472	1401	1342	1595	1266	5657	3450	1970	1856	2629	2336	1194	1096	1053	1236	1394	1139	1336	1148	883	991	1208	1102	1628	1469	1400	1350	1775	1492
ENSG00000283712	1	1	1	1	1	1	1	1	1	1	1	1	1	1	1	1	1	1	1	1	1	1	1	1	1	1	1	1	1	1	1	1	1	1	1	1
ENSG00000240731	124	129	149	140	131	112	96	102	102	85	106	114	288	164	166	161	183	214	109	129	138	189	158	138	101	127	103	97	118	109	139	122	184	185	258	181
ENSG00000224051	3198	3069	2795	2749	2048	2291	2441	2483	1802	1805	1891	1665	6939	4142	2507	2914	3058	2675	925	1085	1134	1254	1453	1196	1422	1281	1068	1098	1394	1441	1208	1090	1290	1399	1643	1350
ENSG00000175756	9549	9068	10052	9471	8083	8803	9417	10089	7120	6772	7827	6381	25625	14809	8965	10063	11536	10583	9676	9065	9335	9724	10193	8815	9140	7600	6780	7050	7884	7758	13156	11892	12176	9670	12720	11286
ENSG00000205116	4	0	0	0	0	0	0	0	0	0	0	0	0	0	0	0	0	0	5	3	4	7	12	4	11	4	8	4	0	8	0	0	5	12	0	2
ENSG00000272455	193	162	314	242	179	188	220	165	395	406	367	277	241	210	231	218	203	222	508	577	472	527	470	449	490	476	485	428	527	497	649	554	689	580	817	713
ENSG00000179403	14	12	13	18	20	12	14	4	7	20	25	15	39	22	13	21	22	19	5	13	18	32	28	25	26	24	39	7	27	54	14	27	12	27	28	19
ENSG00000221978	9976	10228	15396	12880	10756	10461	9428	7937	12647	11708	11358	9746	15424	8060	10244	10745	11880	10863	4605	3751	5358	6481	5926	5268	4909	4994	6717	5967	6958	7682	4454	4572	6533	6159	7670	6855
ENSG00000224870	1387	1507	2112	1879	1497	1697	1366	1405	1800	1676	1592	1339	2565	1304	1295	1244	1456	1314	706	752	1018	1219	1238	1063	882	824	1087	975	1291	1104	797	763	1134	977	1150	1071
ENSG00000242485	8206	7468	6075	5222	4597	5496	7051	7900	4422	3897	4721	4181	18683	10586	5900	6252	7953	7165	7080	7111	4592	5148	6304	5749	6461	6032	3586	3613	4900	5032	8100	6417	6703	5446	7550	6987
ENSG00000264293	1	1	1	1	1	1	1	1	1	1	1	1	1	1	1	1	1	1	1	1	1	1	1	1	1	1	1	1	1	1	1	1	1	2	2	1
ENSG00000215915	194	16	67	31	32	39	26	46	44	25	81	39	226	65	40	55	179	15	72	51	45	34	65	95	87	27	29	32	94	111	122	32	60	35	59	93
ENSG00000160072	7507	7839	5026	4879	4223	4482	7344	7074	4689	4509	5079	3741	26220	14544	7826	8535	11129	10228	4386	3867	3974	4524	5112	4861	5239	4873	3911	3380	5022	5460	10318	8923	8427	7503	11360	10466
ENSG00000290916	10	10	17	14	18	32	0	8	4	13	16	11	17	6	9	12	9	17	80	73	84	154	110	114	20	77	36	91	81	98	56	78	95	163	149	184
ENSG00000284740	0	0	0	0	0	2	0	0	1	0	0	0	3	0	0	0	1	0	2	2	2	3	5	4	0	2	3	2	4	12	3	0	2	2	2	2
ENSG00000197785	11580	11490	9517	8529	7356	7693	10764	10879	6978	6677	7475	5989	26467	15427	8902	9074	11437	10361	7118	6546	4187	4826	7014	5824	7193	5996	3768	3489	5103	5241	7053	7008	5812	5407	7737	6999
ENSG00000169885	30	21	22	12	24	14	13	6	12	14	0	20	0	4	0	4	6	0	15	5	18	9	4	15	0	9	16	14	7	0	18	8	6	7	6	30
ENSG00000178821	150	120	130	80	136	74	91	76	69	56	111	61	306	198	156	139	190	194	221	173	102	96	140	94	90	84	62	67	100	85	139	183	143	154	225	221
ENSG00000067606	745	775	1437	1079	766	876	888	875	980	993	888	782	2743	1554	1132	1450	1426	1358	517	534	483	565	629	528	662	514	543	467	681	473	526	498	540	455	670	609
ENSG00000162585	3752	3577	3551	3284	2630	2932	3386	3311	2912	2692	3087	2657	8034	4113	2874	3126	3310	3406	4757	4542	3542	3467	3734	3500	4403	4139	3072	3292	3662	3606	4136	4307	4452	3732	4633	4166
ENSG00000234396	0	0	0	0	0	0	0	4	1	0	0	0	0	0	0	0	0	0	0	0	4	0	0	2	0	0	8	1	0	4	0	0	1	6	4	3
ENSG00000271806	15	2	11	5	9	0	0	4	10	0	11	5	11	4	20	8	9	10	46	42	24	57	40	58	39	28	36	18	35	80	17	19	17	40	42	14
ENSG00000182873	46	38	42	29	29	48	39	24	43	33	27	23	43	36	75	50	56	56	29	39	28	77	63	87	52	36	42	69	32	57	37	45	47	27	40	61
ENSG00000157933	5024	5078	6013	5127	3995	4261	5949	5210	6056	5981	5472	4907	15327	9924	7069	7151	9229	8229	1978	1650	2036	2478	2859	2312	2771	2492	3405	2936	4093	4104	2515	2428	3698	3285	4952	4502
ENSG00000149527	25	26	9	8	0	14	16	18	8	5	21	0	10	7	12	10	10	12	247	191	229	228	269	233	199	206	218	254	209	258	271	344	331	280	440	372
ENSG00000224387	0	0	0	0	0	3	0	0	0	0	0	0	0	0	0	0	0	0	4	0	9	10	10	4	8	0	4	9	11	18	14	15	12	13	25	11
ENSG00000229393	0	0	0	0	0	0	0	0	0	0	0	0	0	0	3	0	0	0	0	6	0	7	4	7	0	8	8	4	0	6	16	8	0	0	17	12
ENSG00000197921	0	0	0	0	0	0	0	0	0	0	0	0	0	0	0	0	0	0	0	4	4	0	0	8	3	0	0	0	0	0	4	0	4	0	0	4
ENSG00000272449	10	6	6	19	20	8	2	4	11	24	24	9	50	22	8	25	21	22	62	80	28	26	14	19	36	24	44	12	37	23	176	107	134	97	133	91
ENSG00000289610	2	0	0	0	0	3	0	0	4	4	0	0	6	0	0	3	4	7	4	8	9	7	6	9	8	3	13	4	5	7	24	29	35	29	40	28
ENSG00000238164	0	0	6	11	0	9	0	5	6	4	13	6	9	10	4	3	0	5	59	74	70	65	85	46	26	51	49	81	55	47	101	90	135	143	155	167
ENSG00000157873	13	23	25	44	16	21	45	19	84	84	52	74	76	58	82	99	98	119	147	105	281	254	256	261	79	61	344	305	310	308	294	314	469	482	535	549
ENSG00000157881	1879	1875	2171	1904	1576	1558	2535	2403	1960	2154	2107	1905	3971	2330	1948	2074	2129	2080	866	681	993	1310	1255	1117	1103	1066	1272	1334	1569	1479	813	749	1137	1141	1182	1056
ENSG00000287356	37	43	27	39	16	27	26	19	44	48	56	27	46	0	12	5	28	17	187	156	143	153	167	134	139	85	198	146	169	168	128	96	153	132	163	139
ENSG00000116151	540	572	877	731	671	693	478	399	715	710	640	571	839	451	564	625	628	584	599	615	698	749	785	806	630	552	742	598	740	744	497	420	628	647	640	637
ENSG00000272161	0	0	0	0	0	0	0	0	0	0	0	0	0	0	0	0	0	0	1	0	0	5	2	4	0	1	0	5	0	2	0	0	4	0	6	0
ENSG00000272420	0	3	0	6	0	10	0	0	4	0	2	0	5	4	2	0	7	5	6	2	0	17	17	3	0	3	1	4	2	3	6	11	6	2	18	12
ENSG00000157916	11056	11082	10131	9211	7411	7720	9462	8964	7550	7078	7380	6125	22442	13382	9111	9422	11872	10677	11437	10139	7717	8238	8856	8376	9899	9485	6734	6680	7883	8368	7924	7631	9150	7489	9853	8493
ENSG00000157911	2995	2841	2565	2087	1984	1947	2146	2016	1830	1972	1739	1550	4528	2605	2088	1971	2354	2233	2387	2239	1528	1663	2190	1931	2066	2120	1631	1677	1669	1699	1929	1865	2287	1834	2475	2204
ENSG00000269896	41	23	146	80	69	67	0	4	40	21	53	19	17	7	42	41	38	45	24	30	28	36	28	31	13	22	11	23	6	30	16	30	35	23	29	25
ENSG00000157870	1944	2007	2020	1988	1429	1476	1988	1936	1447	1307	1339	1094	3185	1843	1429	1304	1493	1532	1329	1128	1230	1213	1399	1319	1158	1133	1190	1078	1236	1231	1592	1559	1843	1330	1627	1666
ENSG00000142606	3	6	0	0	5	0	0	0	0	0	0	0	8	0	0	0	0	0	8	17	8	4	0	0	0	0	8	0	3	9	9	9	7	4	5	16
ENSG00000237058	0	0	0	7	0	0	0	0	0	0	0	0	0	0	0	0	0	0	0	4	0	0	3	3	0	0	4	0	0	0	0	0	0	0	11	0
ENSG00000215912	8	10	18	23	4	4	23	8	18	23	12	8	34	9	35	31	19	24	54	37	155	195	189	176	114	111	266	220	266	241	64	68	196	151	216	187
ENSG00000285945	0	0	0	0	0	0	0	0	0	0	0	0	0	0	0	0	0	0	0	0	0	0	0	0	0	0	0	0	0	0	0	0	0	0	0	0
ENSG00000283259	0	0	0	0	0	0	0	0	0	0	0	0	0	0	0	0	0	0	0	0	0	0	0	0	0	0	0	0	0	0	0	0	0	0	0	0
ENSG00000205090	33	26	31	16	20	18	23	12	16	11	20	6	50	24	9	13	34	19	38	20	34	27	25	21	20	13	50	48	27	28	41	24	25	80	37	62
ENSG00000274481	0	0	0	0	0	0	0	0	0	0	0	0	0	0	0	0	0	0	0	0	0	0	2	0	0	0	0	0	0	0	4	0	0	0	0	0
ENSG00000197530	3865	3819	3680	3045	2552	2971	3643	3333	2341	2290	2573	2128	6918	3672	2298	2672	3536	2861	3756	3370	3574	3679	3952	3370	3380	3387	3642	3038	3717	3513	4119	4111	4261	3497	5115	4431
ENSG00000189409	21	15	19	19	22	29	19	14	21	21	29	18	41	25	36	36	47	43	48	36	69	75	58	66	74	35	71	67	51	50	77	51	94	53	121	94
ENSG00000248333	6737	6673	7267	5961	5245	5778	7281	6848	5935	5800	5653	5237	11412	6381	4704	4979	5458	5322	5436	4916	5169	6402	6458	6469	5761	5512	5442	4941	6461	6481	6163	5904	5664	4734	6744	6097
ENSG00000008128	3248	3423	3885	2760	3046	3191	3627	2674	3302	2619	2855	2874	6462	3733	2659	3623	3257	4050	2659	2544	1895	3709	3727	3751	2864	1485	1717	1763	2229	3476	3381	3468	3228	2544	3696	3816
ENSG00000227775	170	200	431	329	244	239	267	228	465	477	352	271	483	270	383	404	402	380	169	129	217	217	222	239	205	175	306	261	336	317	236	165	248	241	306	290
ENSG00000008130	6490	6339	6879	5715	4446	4468	6854	6604	6116	5715	6303	4939	8900	4780	4085	4362	5178	4666	4576	3932	3889	4371	4779	4582	4879	4561	4675	4465	5650	5660	2826	2872	3486	3193	4070	3537
ENSG00000078369	32857	32209	33348	28466	22208	23002	28634	27697	26828	24492	23969	22682	58552	34271	25225	26608	30139	28426	36824	33229	26048	31068	30745	28166	33998	32448	24127	23512	28858	28655	27551	26590	27835	23801	30208	26027
ENSG00000231050	8	14	18	22	12	15	16	13	22	37	32	32	23	12	5	19	17	17	31	23	42	49	38	39	22	25	20	28	38	25	23	43	32	36	28	20
ENSG00000160075	9512	9481	7853	6276	5861	6078	7514	6969	5631	5763	6408	5764	16458	9365	5795	5872	8140	7855	10895	9554	5274	6592	7288	6980	9481	7979	5570	5520	7474	7513	7892	7548	6402	5046	8125	7394
ENSG00000215014	20	15	25	26	28	11	20	17	43	36	17	33	46	20	30	33	49	19	254	219	304	363	398	388	341	348	293	313	503	461	457	367	418	339	650	502
ENSG00000228594	982	1017	2303	1878	1748	1673	2208	1999	2739	2689	3069	2596	3024	1726	1872	1834	2176	2088	994	966	1459	1561	1971	1619	2405	2025	2635	2606	2817	2578	1274	1360	2234	1823	2461	2141
ENSG00000286989	46	46	99	93	73	58	71	61	164	159	117	144	70	40	70	86	123	123	6	16	47	61	43	33	38	14	66	64	71	58	41	35	61	50	53	43
ENSG00000272106	112	82	228	151	121	101	96	108	230	204	206	206	240	134	121	221	186	202	149	135	121	123	100	130	152	135	141	97	168	165	171	155	140	110	229	244
ENSG00000272004	3	2	3	4	4	6	4	1	4	3	3	2	1	4	3	3	2	2	8	9	14	20	11	16	9	13	9	7	14	10	12	2	6	8	15	8
ENSG00000189339	2527	2737	4376	3859	3072	2822	3222	2973	5218	4545	4292	4129	8788	5023	4749	4822	5821	5291	2046	1836	2807	3000	3034	3093	3230	3096	4443	3800	4555	4959	2961	2778	3940	3568	4594	3934
ENSG00000269737	51	47	82	58	31	50	63	25	97	80	63	46	146	102	160	114	184	191	108	84	163	241	205	202	132	146	252	158	299	296	137	125	197	238	389	380
ENSG00000215914	10	8	7	6	8	8	10	10	8	12	18	16	20	15	16	12	25	14	41	32	66	59	37	49	55	38	51	63	53	53	66	34	59	34	73	55
ENSG00000268575	307	267	485	731	321	348	0	678	687	930	844	419	795	173	693	237	885	366	772	576	1698	846	1110	422	605	1699	2017	1755	2291	1376	781	645	746	1229	1604	1092
ENSG00000290854	199	296	391	367	218	203	342	297	522	372	375	256	664	363	326	361	439	411	177	200	335	366	343	283	227	348	356	412	432	509	341	296	335	358	369	438
ENSG00000215790	20	0	22	47	43	13	38	0	26	83	26	75	78	60	44	58	102	37	26	20	17	21	0	23	31	0	29	15	10	0	11	17	14	0	62	12
ENSG00000142611	0	0	0	0	0	3	0	2	0	0	0	0	0	0	0	0	0	0	53	34	37	22	28	30	28	27	23	40	28	24	24	30	7	17	6	26
ENSG00000283572	0	0	0	0	0	0	0	0	0	0	0	0	0	0	0	0	0	0	0	0	0	0	0	0	0	0	0	0	0	0	0	0	0	0	0	0
ENSG00000226286	0	0	0	0	0	0	0	0	0	0	0	0	0	0	0	0	0	0	0	0	0	0	0	0	6	0	0	0	0	0	0	0	0	0	0	0
ENSG00000279839	0	0	0	0	0	0	0	0	0	0	0	0	0	0	0	0	0	0	0	1	0	0	0	0	0	0	0	0	0	0	0	0	0	3	0	0
ENSG00000272235	0	0	0	0	0	0	0	0	0	0	0	0	0	0	0	0	0	0	10	9	4	4	0	4	12	10	6	0	0	6	47	62	10	15	11	12
ENSG00000286518	0	4	0	0	0	0	0	0	0	0	0	0	0	0	0	0	0	0	7	4	8	0	4	4	4	0	0	0	4	4	15	17	2	7	6	2
ENSG00000287828	5	0	0	0	0	0	0	0	0	0	0	0	0	0	0	1	0	0	2	3	2	2	3	0	5	0	0	0	3	2	5	23	4	0	3	8
ENSG00000238260	22	24	34	35	31	27	27	6	69	40	51	21	41	11	24	42	33	20	58	15	40	50	42	28	25	26	55	28	27	25	52	55	39	42	58	44
ENSG00000158109	3799	3627	2681	2583	1927	1945	5512	5323	3698	3501	3777	3174	6884	4455	2180	2127	3250	2818	1480	1421	1446	1531	1506	1539	3408	3179	2362	2666	3258	3114	1475	1581	1371	1215	1514	1348
ENSG00000130762	2361	2205	2852	2355	1667	1821	2188	2189	2404	2162	2110	1741	5881	3271	2806	2775	2548	2640	1077	829	1799	1937	2054	1976	1491	1197	2260	1909	2612	3054	1402	1191	2341	2028	2680	2286
ENSG00000162591	5026	5197	7533	6961	5315	5179	7135	6327	8540	8311	8600	7634	10633	5288	4901	4832	5949	5481	4228	3955	4590	4761	5743	5384	5624	5179	6828	6477	7891	8139	4850	4061	5705	5430	7744	7139
ENSG00000207776	0	2	0	1	0	0	0	0	0	0	0	2	0	0	0	0	0	0	0	0	1	0	0	1	2	1	0	0	2	3	1	0	1	0	2	0
ENSG00000272088	14	5	8	10	13	2	2	6	8	14	2	4	7	3	9	20	11	12	9	8	22	27	21	27	12	18	40	24	46	42	19	4	19	30	39	37
ENSG00000235169	23	25	17	12	8	14	19	0	0	11	16	3	50	32	21	27	42	21	19	35	15	19	11	9	16	4	8	10	14	9	34	31	25	28	36	46
ENSG00000116213	1895	1997	2517	2113	1746	1761	2312	1960	2146	2011	2059	1682	3203	1805	1779	1795	2138	2110	691	737	951	1031	1106	1077	806	963	1054	1070	1299	1357	689	693	967	988	1174	1098
ENSG00000078900	226	165	783	606	554	625	204	251	624	586	689	547	484	281	561	576	804	659	359	324	355	364	522	409	285	361	524	411	462	523	302	236	403	355	430	407
ENSG00000227589	0	0	0	0	4	0	0	0	0	5	0	2	5	0	0	6	4	20	12	4	28	14	10	13	13	8	8	7	15	10	17	11	14	12	16	16
ENSG00000235131	0	0	0	0	3	0	0	0	0	0	3	0	4	0	0	2	4	0	0	0	0	0	0	0	0	0	0	0	1	3	3	4	4	2	0	0
ENSG00000227372	2457	2662	3133	2620	2216	2306	2952	2733	3081	2789	3053	2664	5370	2572	2179	2531	2790	2626	1950	1859	3012	3315	3227	2672	2924	2669	3348	3383	3430	3662	2026	1885	2630	2169	2828	2532
ENSG00000276189	0	0	1	1	0	1	0	1	0	1	1	0	0	0	1	0	1	0	1	0	1	0	0	0	0	1	0	1	1	1	1	1	1	0	1	1
ENSG00000162592	0	0	0	0	0	0	0	0	0	0	2	0	0	0	0	0	5	0	18	22	10	16	8	6	8	14	0	8	2	19	0	10	3	0	10	0
ENSG00000130764	5752	5421	4471	3945	3275	3398	5369	5730	3537	3754	3781	3297	8478	5433	3291	3465	4137	3796	2936	2800	3137	3722	3793	3353	4857	4611	4353	4087	5157	5070	2247	2178	2727	2770	3137	2982
ENSG00000266075	1	4	4	0	4	8	0	3	6	6	3	14	6	9	7	12	11	6	0	5	2	6	6	7	0	2	2	3	7	10	5	9	1	5	5	4
ENSG00000272153	60	46	83	74	61	40	73	51	107	71	74	40	164	55	65	81	84	84	30	23	14	49	43	54	28	31	28	53	56	40	10	22	42	52	65	70
ENSG00000198912	2844	3098	3152	2432	2175	2432	2956	2896	2898	2669	2792	2337	6112	3807	3037	3143	3537	3390	610	517	793	1038	884	751	680	753	1040	939	1155	1207	828	663	1069	854	1140	1053
ENSG00000236423	5	0	24	34	37	26	0	3	36	34	18	18	11	13	26	26	17	29	17	14	22	30	42	47	23	10	47	48	21	44	28	21	23	26	24	21
ENSG00000116198	3307	3560	3492	2903	2110	2152	3301	3108	2579	2251	2647	2087	5818	3335	2261	2548	2949	2704	1905	1635	2132	2582	2700	2333	2351	2159	2439	1999	2766	2911	1361	1450	1588	1632	2090	1782
ENSG00000169598	897	874	620	696	494	447	690	617	459	445	496	475	1627	889	797	924	914	1007	255	246	272	378	360	336	311	256	317	372	284	434	150	181	351	326	302	320
ENSG00000131697	1216	1138	1882	1846	1559	1538	1475	1260	1921	1666	1558	1397	2961	1752	1834	1940	2304	2058	436	455	848	929	1081	888	555	475	943	804	999	1092	630	660	1037	896	1248	1043
ENSG00000069424	3210	3415	3381	3089	2251	2437	4324	4235	2812	2916	2771	2395	10027	5829	2664	2830	3277	3077	2610	2221	2559	3007	3082	2959	3725	3238	2862	2837	3429	3571	3528	3561	3334	3240	4233	3715
ENSG00000158292	503	679	817	667	574	640	576	447	1371	1221	993	989	1104	597	894	947	958	770	437	387	294	313	380	343	456	382	757	628	782	871	341	367	571	478	466	522
ENSG00000116254	76	102	21	24	29	34	13	18	12	27	0	0	36	13	4	10	19	8	722	627	907	1093	874	817	393	481	563	436	543	627	371	355	377	425	491	476
ENSG00000285629	0	0	0	0	0	0	0	0	0	0	0	0	4	0	0	0	0	0	0	15	21	6	0	9	0	0	0	0	0	3	36	0	0	0	0	0
ENSG00000116251	33354	32668	64926	55162	45426	51460	44073	47680	62723	58589	68319	60393	101906	59005	48932	51601	61571	58355	31443	35161	52820	66939	64637	59501	48094	44498	59494	57753	78099	76205	63663	53009	67395	53175	70882	66356
ENSG00000158286	1759	1906	2009	1844	1629	1465	1419	1263	2110	1761	1530	1339	3292	1656	2208	2257	2347	2312	908	730	1147	1240	1083	1154	1098	1026	1329	1311	1415	1440	989	1063	1280	1319	1603	1482
ENSG00000116237	13427	12765	13799	11766	9304	9258	12963	12604	9313	8496	9118	7887	30752	19402	12223	12866	16909	14870	10381	9449	7872	9143	10872	10131	9907	9186	6869	6484	8799	8592	16091	13158	15075	11940	16423	14645
ENSG00000225077	5	15	28	29	26	29	21	21	16	11	24	16	44	14	30	13	19	19	58	62	72	61	103	95	86	109	126	89	91	99	60	104	127	81	87	82
ENSG00000226944	5	6	8	9	10	6	3	3	11	7	4	3	8	7	7	6	11	9	17	26	14	11	18	17	22	23	19	13	18	26	25	38	21	20	34	22
ENSG00000173662	3	0	0	0	0	0	6	0	3	0	0	0	0	0	0	3	0	0	25	20	10	18	21	21	35	19	24	22	30	17	5	32	8	9	18	15
ENSG00000162408	4196	4285	2692	2441	1779	1963	4556	4079	2701	2548	2785	2452	7663	4662	2569	2821	3564	3142	2674	2275	2922	3477	3453	3323	3901	3650	3946	3399	4715	5011	3649	3008	3668	3275	4416	4082
ENSG00000253022	2	3	0	1	0	0	0	0	0	2	0	0	0	0	0	0	1	0	2	0	1	1	0	1	0	3	0	1	0	3	7	9	0	4	1	9
ENSG00000229519	13	22	14	12	14	20	8	8	19	17	6	8	27	10	19	19	21	25	11	6	20	31	38	22	26	16	25	22	36	32	12	15	37	27	34	52
ENSG00000097021	3843	3871	2904	2613	2465	2466	4293	4175	2641	2366	2676	2444	6817	3909	2265	2242	2671	2534	4367	3886	2218	2681	3243	2684	4767	4115	1896	1815	2635	2740	3233	3106	2184	1875	2615	2187
ENSG00000069812	105	97	102	92	99	110	189	210	213	215	315	299	421	226	186	213	405	420	267	246	111	193	150	106	340	271	316	295	519	441	297	230	322	244	340	243
ENSG00000265392	0	0	0	0	0	0	0	0	0	0	0	0	0	0	0	0	0	0	1	0	0	0	0	0	0	0	0	0	0	0	1	0	0	0	0	0
ENSG00000187017	96	57	36	37	38	62	34	27	43	62	81	51	308	167	192	274	367	398	242	203	73	83	109	67	124	126	168	152	209	143	257	269	330	267	380	349
ENSG00000231868	0	0	2	0	2	2	0	1	0	2	0	2	2	2	3	3	2	2	3	0	2	0	0	1	4	1	2	2	1	2	0	3	6	1	1	5
ENSG00000215788	560	610	532	559	642	584	364	310	331	312	325	291	825	516	432	404	575	523	890	751	477	628	538	667	572	642	324	366	437	524	773	828	529	586	765	714
ENSG00000171680	1445	1650	1280	1272	1284	1459	1617	1358	936	1062	1063	1081	2681	1527	1054	1071	1400	1259	2221	2074	1776	2072	2161	2180	2383	2723	1602	1358	1957	1913	2089	2172	1846	1699	2584	2366
ENSG00000271746	15	0	9	1	5	8	10	16	8	5	7	11	13	17	8	7	20	7	18	10	9	10	8	4	26	3	8	14	9	0	25	12	10	4	28	14
ENSG00000204859	1006	993	1032	820	751	832	940	924	1064	998	1024	955	2687	1383	1263	1399	1604	1430	807	740	993	1288	1288	1220	984	841	1050	1047	1461	1406	1255	1405	1464	1278	2003	1837
ENSG00000162413	6959	6692	4080	3731	3287	3130	6471	6125	4043	3893	4145	3356	7494	4501	2714	2811	3937	3647	1831	1578	1250	1557	2218	1995	3223	3019	1645	1558	2213	2568	1405	1429	1208	1047	1609	1632
ENSG00000116273	1746	1799	2540	2015	1696	1740	1793	1698	1991	1993	1930	1720	2843	1704	1290	1544	1928	1773	778	672	1188	1381	1146	1052	1050	1079	985	986	1041	1154	552	444	683	570	637	575
ENSG00000237436	3	6	24	4	7	5	10	11	8	14	13	5	11	9	5	5	14	18	37	34	28	31	37	32	17	25	41	27	28	58	44	52	36	31	63	60
ENSG00000041988	1018	921	713	709	613	479	839	859	663	672	671	645	1473	915	710	627	727	676	365	359	524	598	536	502	502	540	548	641	638	658	395	475	514	438	541	498
ENSG00000007923	10245	10416	11713	10227	9130	9609	10303	9961	9855	9366	9612	8520	17964	10768	9596	10208	10687	10444	3510	3402	4959	5859	6328	5693	4929	4543	5275	5147	7213	7501	3321	3310	4502	4190	5687	4933
ENSG00000049245	7658	7378	8221	6933	5434	5747	9690	8424	8178	8292	8217	7363	16051	9930	6547	6779	8832	7885	6041	5643	5330	6492	6422	6362	8359	8584	6908	6968	8555	8824	6106	5741	5641	4360	6430	5646
ENSG00000269925	13	17	20	11	9	12	30	24	16	22	20	6	64	42	22	40	28	36	12	11	17	24	8	8	8	11	9	4	8	16	12	13	19	10	16	23
ENSG00000171735	3763	3399	4796	4007	2938	3391	4296	5075	4774	4434	4660	3887	4952	2902	2308	2345	2788	2598	3646	3407	3647	4404	4236	4006	5051	4377	4027	3815	4719	4273	2312	2000	2489	2192	2508	2460
ENSG00000227950	0	0	0	0	0	0	0	0	0	0	0	0	0	0	3	0	4	0	2	0	0	0	0	0	0	0	2	0	2	0	0	0	0	0	0	2
ENSG00000237365	0	0	0	0	0	0	0	0	0	0	0	0	0	0	0	0	0	0	0	0	0	0	0	0	0	0	0	0	0	0	0	0	0	0	0	0
ENSG00000207056	0	0	0	0	0	0	0	0	0	0	0	0	0	0	0	0	0	0	0	2	0	0	0	1	0	0	0	0	0	0	0	0	0	0	0	0
ENSG00000237728	0	0	0	0	0	7	5	0	0	3	0	0	0	0	0	0	0	0	4	2	7	8	3	13	2	0	12	10	9	9	0	6	2	2	0	0
ENSG00000225126	0	0	0	0	3	0	0	0	0	0	0	0	0	0	0	0	2	0	5	2	4	0	6	0	0	2	0	6	3	10	0	0	3	3	3	2
ENSG00000270171	0	0	0	0	0	0	0	0	0	0	0	0	0	0	0	0	0	0	0	0	8	0	0	0	0	0	4	4	4	0	0	0	0	0	0	0
ENSG00000270035	0	0	1	0	0	0	0	0	0	0	0	0	0	0	0	0	0	0	0	0	1	2	6	0	0	0	3	0	0	0	0	0	2	0	4	0
ENSG00000269978	0	0	0	0	0	0	0	0	0	0	0	0	0	0	0	0	0	0	0	0	0	1	0	0	0	0	0	1	0	0	1	0	0	0	4	0
ENSG00000237402	6	12	9	0	7	8	11	20	13	14	12	14	12	7	17	4	0	0	20	22	11	25	19	20	25	16	31	7	23	18	5	6	10	0	16	25
ENSG00000049249	137	145	0	19	21	12	74	56	81	57	21	11	164	111	13	11	36	23	776	644	1071	1260	1548	1572	911	1039	2033	1960	2470	2642	1858	1630	1514	1249	1932	1845
ENSG00000270330	0	0	0	0	0	0	0	0	0	0	0	0	2	0	0	0	0	0	0	7	0	3	0	2	3	5	10	5	0	2	23	14	10	9	9	3
ENSG00000049246	2458	2487	3196	2447	2493	2557	2825	2399	2906	2783	2431	2347	4610	2719	2860	2874	3456	3209	928	865	923	1194	1574	1260	1106	1052	1301	1050	1701	1424	1016	958	1114	1166	1431	1167
ENSG00000049247	0	0	0	0	0	0	0	0	0	0	0	0	8	0	4	0	0	0	5	0	4	0	5	2	0	3	5	3	0	5	4	10	0	3	0	3
ENSG00000236266	16	24	17	25	16	30	26	31	29	20	20	27	50	39	36	34	50	30	9	8	7	11	18	11	13	9	8	10	23	22	22	10	21	17	34	22
ENSG00000227634	0	0	5	0	0	0	0	0	4	3	0	5	0	0	1	0	0	0	26	19	8	17	12	14	41	18	9	11	24	17	25	26	9	7	14	5
ENSG00000200975	0	0	0	0	0	0	0	0	0	0	0	0	0	0	0	0	0	0	1	1	2	0	3	1	2	0	0	0	0	0	0	0	0	0	0	0
ENSG00000162426	8	21	16	0	12	8	4	0	17	8	7	2	17	8	8	10	0	17	39	39	39	43	58	36	27	8	39	42	50	36	30	38	59	43	52	44
ENSG00000252254	0	0	0	0	0	0	0	0	0	0	0	0	0	0	0	0	0	0	0	0	1	0	0	2	0	0	1	0	0	1	1	0	0	0	0	2
ENSG00000238290	0	0	0	0	0	0	0	4	6	4	0	0	0	0	0	0	3	0	35	43	12	7	14	24	26	29	18	15	18	24	63	38	43	29	36	49
ENSG00000232848	0	0	0	0	0	0	0	0	0	0	0	0	0	0	0	0	0	0	0	0	0	0	0	0	0	0	0	4	0	0	0	0	2	0	0	0
ENSG00000116288	19785	18516	17443	15557	11971	12791	15028	16386	9497	8803	10138	7667	37684	23527	14460	15885	20632	18296	23411	24090	16436	18607	21262	19334	15947	15877	7682	7534	11556	11137	24177	19150	22160	17567	23597	22502
ENSG00000284716	0	0	0	3	0	0	3	0	0	5	0	0	0	0	0	0	0	0	8	0	16	10	12	14	5	8	13	0	9	12	29	11	7	20	28	12
ENSG00000116285	1900	1935	2283	1826	1194	1206	2380	2430	2590	2081	2292	2068	4475	2854	1688	2056	2839	2598	4587	4331	3301	3817	4183	3822	4669	4944	4363	4010	5531	5761	5189	5505	5035	4601	7353	6626
ENSG00000200344	3	2	2	2	0	3	0	2	1	3	0	0	3	0	2	4	2	3	3	0	4	2	0	5	0	0	0	0	0	7	8	6	3	0	7	10
ENSG00000284747	36	19	43	32	19	17	26	10	12	30	38	13	46	18	8	22	6	13	271	216	358	587	395	401	371	341	429	388	495	606	384	337	361	377	501	478
ENSG00000142599	3108	3220	5507	4608	4041	4010	4822	4124	6490	5983	6281	6319	6489	3757	4993	5495	5656	5416	1792	1606	2359	2968	2845	2600	2154	2094	2763	2383	3215	3306	1610	1766	2246	2353	2867	2712
ENSG00000232912	0	0	0	0	0	0	4	0	0	2	0	0	0	0	0	4	0	0	4	0	7	0	9	0	0	0	7	0	9	14	10	0	5	9	5	0
ENSG00000270282	0	0	0	0	2	0	0	0	0	0	0	0	2	0	2	0	3	0	2	0	0	0	0	4	0	0	0	0	1	1	0	2	3	3	7	5
ENSG00000234619	0	0	2	0	0	2	0	0	0	1	0	0	0	0	0	0	0	0	0	0	0	0	0	0	0	4	0	0	0	0	4	4	0	0	0	2
ENSG00000222511	0	0	0	0	0	0	0	0	0	0	0	0	0	0	0	0	0	0	0	0	0	2	0	0	0	0	1	0	2	0	0	0	0	0	0	0
ENSG00000226545	0	0	0	0	1	0	0	0	0	1	0	0	0	0	2	0	0	0	0	0	0	0	2	0	0	0	0	0	0	1	0	0	0	0	4	6
ENSG00000228423	0	0	0	0	0	0	0	0	0	0	0	0	0	0	0	0	0	0	0	0	2	2	2	3	0	2	1	0	0	0	3	2	4	6	8	2
ENSG00000229716	0	0	0	0	0	0	0	0	0	0	0	0	0	0	0	0	0	0	1	1	0	5	1	0	0	0	0	0	0	4	1	4	8	3	8	0
ENSG00000221083	1	0	2	0	0	0	0	0	0	0	0	0	0	0	0	0	2	0	0	0	1	0	2	0	0	0	0	0	0	2	3	0	2	1	7	5
ENSG00000224315	2	0	0	0	0	0	0	0	0	0	0	0	0	0	0	0	0	4	0	1	2	4	0	4	1	0	6	2	0	2	8	0	0	0	4	2
ENSG00000232208	7	0	8	4	4	5	0	2	0	7	3	4	13	2	0	0	7	0	0	3	3	0	0	4	8	0	0	9	16	6	0	0	4	5	6	6
ENSG00000142583	4	0	18	9	31	34	6	0	8	6	21	6	22	12	20	0	4	15	378	387	412	473	365	347	260	292	393	352	319	357	276	305	466	446	446	491
ENSG00000252404	0	0	0	0	0	0	0	0	0	0	0	0	0	0	0	0	0	0	0	0	0	0	0	1	0	0	0	0	1	4	0	0	2	0	0	0
ENSG00000180758	1136	1104	957	880	620	690	1624	1748	1404	1355	911	972	2165	1285	969	917	1204	1024	768	571	670	759	666	533	1002	918	1363	1214	1183	1232	941	757	1179	1009	1043	1012
ENSG00000289914	0	0	4	2	0	0	0	0	0	2	0	0	4	0	2	1	2	0	8	6	2	4	7	14	3	4	11	3	19	11	6	15	8	6	21	0
ENSG00000228526	486	508	920	798	601	626	382	6	1288	1102	10	838	704	292	609	599	681	570	1471	1205	1507	1904	1712	1747	978	1306	2361	2189	2178	2534	1065	1256	1294	1568	1877	1796
ENSG00000234546	37	41	51	49	32	37	20	12	60	99	66	79	40	19	20	46	57	25	105	84	197	202	180	181	72	70	186	147	212	212	75	99	155	163	164	252
ENSG00000284357	1	1	1	1	1	1	1	1	1	1	2	1	1	1	1	1	1	1	1	1	1	1	1	1	1	1	1	1	1	1	1	1	1	1	1	1
ENSG00000049239	1450	1261	1861	1889	1044	984	1292	1042	2194	1438	1425	1245	1628	873	1187	1186	1134	1034	1694	1312	1264	1338	1408	1211	1385	1385	2076	1809	1789	1838	851	826	1908	1489	1767	1020
ENSG00000284693	50	49	64	51	30	41	44	40	21	35	60	24	31	30	8	12	18	18	204	118	232	294	340	248	213	196	270	216	278	281	132	144	174	126	210	163
ENSG00000252956	0	0	0	0	0	0	0	0	0	0	0	0	0	0	0	0	0	0	0	0	1	3	0	1	0	2	2	0	0	3	0	0	0	0	0	1
ENSG00000171621	2830	2659	2169	2175	1745	1792	1865	1717	1632	1385	1575	1409	5602	3249	2059	1841	2154	2171	2881	2391	2734	3373	3504	3249	3717	3293	2291	2367	2716	2888	3161	2897	3378	2843	4141	3630
ENSG00000171612	1691	1897	1033	924	821	788	1955	2020	1014	1024	1116	979	3195	2142	999	980	1458	1220	1417	1239	1106	1266	1278	1274	1876	1716	1406	1348	1850	1740	1516	1396	1560	1195	1672	1737
ENSG00000231181	6	3	9	7	2	11	8	2	10	10	2	7	14	13	10	17	2	14	42	29	37	50	39	34	33	40	41	34	55	49	36	49	38	50	68	51
ENSG00000188807	6081	6444	5431	4515	4117	4074	5835	5701	3933	3542	3536	3214	11491	7173	4653	4904	5722	5292	1134	839	1342	1346	1584	1516	1279	1200	1486	1386	1386	1645	1364	1438	1822	1618	2241	2072
ENSG00000223989	0	0	0	0	0	0	0	0	0	0	0	0	0	0	0	0	0	0	0	0	0	1	0	1	0	1	1	1	1	1	0	0	1	0	0	0
ENSG00000178585	390	452	356	290	236	230	400	388	337	314	257	229	501	267	158	203	290	213	650	476	237	303	321	302	462	475	239	242	313	274	302	271	229	228	225	200
ENSG00000285701	0	0	0	0	0	0	0	0	0	3	0	0	2	0	5	0	0	0	9	4	2	0	0	3	0	1	0	7	0	0	0	4	8	0	2	0
ENSG00000162444	11	0	0	0	0	7	0	4	0	0	3	0	0	0	0	0	0	0	24	21	20	23	36	24	20	34	22	8	40	23	14	16	23	23	13	22
ENSG00000171608	264	190	196	154	186	110	208	222	183	152	146	99	423	192	86	96	131	127	1106	1130	862	822	979	926	1258	1172	800	768	742	806	1006	1068	589	543	824	687
ENSG00000179840	0	0	0	0	0	0	0	0	0	0	0	0	0	0	0	0	0	0	4	3	0	0	0	0	0	0	0	0	0	0	4	0	0	0	0	0
ENSG00000233268	0	0	0	0	0	0	0	0	0	0	0	0	0	0	0	0	0	0	0	0	0	0	0	0	0	0	0	0	0	0	0	1	0	0	0	0
ENSG00000171603	17538	18290	16616	14743	12867	13806	14750	13423	13121	12544	13413	11407	40043	23112	17260	17521	24577	22697	18772	17163	14447	16725	19323	17798	15265	14077	13242	12744	16816	17169	16333	16179	19670	17042	24526	22063
ENSG00000271264	0	0	0	0	0	0	0	0	0	0	0	0	0	0	0	0	0	0	0	0	0	0	0	0	0	0	0	0	0	2	0	0	0	0	0	0
ENSG00000231789	41	44	53	50	25	23	30	29	60	32	19	25	70	36	49	24	22	17	52	43	30	39	34	41	60	45	51	47	47	54	67	56	60	82	42	38
ENSG00000173614	549	513	414	314	206	283	551	540	353	338	337	327	473	350	242	256	249	212	918	819	811	927	875	861	950	1031	937	797	1222	1117	725	530	733	632	858	773
ENSG00000283611	0	0	0	0	0	0	0	0	0	0	0	0	0	0	0	0	0	0	0	1	0	0	0	0	0	0	3	0	0	0	0	0	0	3	0	2
ENSG00000265521	0	0	0	0	0	0	0	0	0	0	0	0	2	0	0	0	0	0	2	0	2	2	0	2	2	0	2	0	1	2	0	2	0	0	0	2
ENSG00000241326	0	0	0	0	0	0	0	0	0	0	0	0	0	0	0	0	0	0	0	0	0	0	0	0	0	0	0	0	0	0	0	0	0	0	0	0
ENSG00000162441	3286	3317	3083	2686	2057	2269	3110	3015	2387	2331	2244	1964	3403	2021	1449	1461	2020	1832	2759	2579	2437	2976	3055	2894	2826	2884	2271	2153	2986	2861	1955	1633	2034	1692	2115	2190
ENSG00000228150	25	27	27	21	19	20	20	24	22	18	15	12	44	0	18	16	25	34	48	0	46	57	55	73	64	39	48	54	49	55	58	44	76	42	75	68
ENSG00000202415	8	9	12	9	13	11	5	11	7	15	27	13	10	8	6	5	4	9	18	34	25	16	24	23	12	10	20	14	26	41	8	18	20	10	26	24
ENSG00000074800	388666	374757	443422	395305	291124	306102	339885	329227	317705	312572	293072	242624	627283	381201	285799	290589	353572	325311	431739	422398	442725	520462	517472	465965	367155	380630	348609	364342	422525	426358	330423	324354	438347	346561	444734	400046
ENSG00000230679	0	7	13	21	0	4	4	6	10	8	13	0	23	15	6	10	12	13	30	23	31	30	12	19	17	15	15	16	32	20	25	19	37	23	37	35
ENSG00000274258	4	3	6	4	4	8	6	3	4	4	5	6	10	4	3	5	3	3	3	6	5	4	5	3	6	2	2	3	2	6	3	1	5	7	7	6
ENSG00000130939	6924	6501	10946	9410	7628	7370	8158	7730	10505	9316	10086	9341	16951	10509	9603	9820	11177	10700	2822	2276	4812	5787	6524	5970	4763	4168	5075	4539	6641	6991	4479	3990	4673	4488	5859	5069
ENSG00000224340	0	0	0	0	0	0	0	0	0	0	0	0	0	0	0	0	0	0	0	0	6	0	4	0	6	0	0	0	2	2	3	0	0	0	3	0
ENSG00000233623	0	0	0	0	0	4	0	0	2	4	0	0	0	0	2	0	0	0	1	7	0	7	10	2	3	8	9	3	5	8	0	3	3	9	7	7
ENSG00000201746	0	0	0	0	0	1	3	0	0	0	0	4	2	0	3	0	0	0	1	2	2	2	1	3	0	2	1	0	2	6	1	3	0	3	2	5
ENSG00000175262	4	0	0	0	0	4	0	0	0	0	0	2	0	0	0	0	0	0	8	4	0	12	8	10	13	16	5	13	0	7	0	11	4	0	0	12
ENSG00000130940	90	60	100	117	71	72	93	88	159	132	93	95	231	151	82	74	117	69	1755	1461	1357	1649	1078	1191	723	759	1230	1273	1068	1030	553	801	670	685	797	768
ENSG00000272078	30	36	32	11	33	16	9	35	25	36	72	20	72	58	36	16	25	39	269	188	269	367	196	137	104	216	256	214	258	226	177	184	240	171	266	201
ENSG00000054523	8089	8144	7644	7180	5141	5252	7030	6883	6566	6042	5378	5247	13975	8762	5850	6240	8291	7110	3537	2879	4230	5464	4925	4857	4188	4242	4482	3729	5397	5847	3185	3266	3388	3104	4317	3847
ENSG00000264881	0	0	0	0	0	0	0	0	0	0	0	0	0	0	0	0	0	0	0	2	0	0	1	1	1	0	0	0	0	0	0	0	0	2	0	2
ENSG00000199562	0	0	4	0	0	0	2	0	0	1	0	0	0	0	2	3	2	2	4	2	0	1	3	2	0	1	0	3	1	2	9	6	11	5	17	7
ENSG00000284735	0	0	0	4	5	2	10	0	4	0	4	3	5	0	4	0	5	7	6	6	4	7	34	19	8	4	17	0	22	12	5	13	4	16	15	19
ENSG00000284642	4	24	16	11	12	0	6	6	25	13	7	6	12	8	18	5	6	10	20	8	19	38	21	25	6	17	14	20	40	18	10	5	24	30	6	32
ENSG00000142657	24252	24232	31359	26545	21877	21934	28072	28309	29126	27494	27050	24832	44524	27512	20252	21059	22033	20545	19492	17970	22064	25419	27147	24712	27349	24684	24567	25070	29938	30869	17431	16682	21209	17844	19982	17812
ENSG00000251503	85	112	73	38	64	23	49	67	57	90	77	64	113	72	102	66	65	121	121	89	111	175	91	199	140	91	154	138	83	165	106	135	87	113	221	208
ENSG00000175279	1283	1235	1777	1422	1319	1392	1394	1540	1187	1180	1270	1064	2704	1687	1078	1262	1370	1412	1222	1307	1506	1977	1695	1560	1291	1330	1444	1574	1588	1644	1210	1240	1669	1339	1404	1170
ENSG00000241563	0	5	14	31	10	23	22	9	5	8	4	11	9	10	0	8	17	7	55	56	68	30	110	61	33	69	46	55	121	83	82	44	88	78	45	64
ENSG00000203469	0	0	0	0	0	0	0	0	0	0	0	0	0	0	0	0	0	0	0	0	0	0	0	0	1	0	0	0	0	0	0	0	1	0	0	0
ENSG00000142655	1990	2093	2070	1744	1673	1654	2055	2264	1811	1594	1872	1637	4014	2327	1651	1723	1794	1778	422	346	506	607	629	536	453	466	608	560	704	728	339	444	543	481	562	439
ENSG00000287727	0	0	5	0	0	4	0	0	0	0	0	0	21	0	19	0	4	13	9	0	8	9	0	10	0	8	7	4	12	4	11	0	8	0	18	10
ENSG00000243267	0	0	0	0	0	0	0	4	0	0	0	0	1	0	2	3	3	2	0	0	0	0	2	0	0	0	2	0	2	2	0	0	0	0	0	0
ENSG00000264501	1	1	1	1	1	1	1	2	1	1	1	1	2	1	1	1	1	1	1	1	1	1	1	1	1	1	1	1	1	1	1	1	1	1	1	1
ENSG00000271989	2	0	4	2	0	0	2	2	4	4	4	3	6	2	3	6	8	0	13	18	11	9	12	15	13	15	25	18	19	21	10	6	21	12	21	24
ENSG00000160049	10599	10513	8640	7338	6114	6297	9911	10105	7677	7341	6899	6662	16229	9642	6774	7405	7486	7480	4371	4032	4527	5139	6362	5906	5589	5281	5109	4746	6364	6343	4926	4327	5167	4597	5480	5156
ENSG00000120948	23036	22242	27179	22713	16487	17382	22507	22222	21274	20200	20051	17335	28679	16911	15074	15463	16955	16214	10891	9421	9392	10919	12127	11737	10167	10388	7762	7106	10789	10894	3870	3649	4301	3945	5133	4749
ENSG00000009724	20	21	35	27	19	43	93	14	52	60	39	27	31	41	16	29	95	50	243	178	346	517	350	386	78	69	89	99	110	442	83	251	66	115	421	154
ENSG00000116649	22306	22833	23185	19257	16480	17113	20338	19210	14997	14067	15361	14601	40805	25946	18371	18699	20655	19788	18242	16726	15710	19821	22286	20104	18738	16290	11950	12857	16095	15576	17728	17040	17166	15066	20841	18207
ENSG00000171824	9252	8771	11189	9241	8177	8175	9053	8848	9449	8796	9018	8187	16600	10329	9072	9510	11311	10535	4108	3504	4845	5938	6540	5953	4697	3971	5237	5102	6669	7171	5016	4792	5166	4787	6944	6285
ENSG00000226849	33	24	40	43	47	56	9	24	59	35	18	27	48	8	35	36	44	47	10	0	32	50	22	38	36	5	42	35	42	40	20	22	20	70	51	47
ENSG00000230337	98	85	145	107	119	91	97	152	116	103	50	117	134	80	89	77	87	89	113	115	105	126	87	115	106	84	130	95	136	83	151	157	190	116	168	154
ENSG00000235643	5	8	7	0	3	4	10	0	6	4	8	14	12	10	8	0	0	0	26	26	9	7	20	9	17	21	34	19	16	17	25	22	14	0	18	18
ENSG00000204624	4	0	4	16	0	10	14	27	26	34	0	19	0	0	8	7	20	6	98	63	72	87	102	104	156	206	233	226	319	323	99	182	146	127	244	204
ENSG00000285833	0	0	0	0	0	0	0	0	0	0	0	0	0	0	0	0	0	0	0	0	0	0	0	0	0	0	0	0	3	0	0	0	0	0	0	0
ENSG00000120942	3809	3612	4520	4270	3318	3737	3290	3139	3362	3219	3296	3193	6775	4428	4345	4138	4773	4302	1340	1170	1308	1399	1634	1397	1186	1198	1307	1212	1436	1516	1599	1470	1971	1506	2024	1691
ENSG00000238199	7	2	4	7	5	6	0	5	3	0	0	0	8	18	8	3	0	4	0	5	6	6	14	10	0	0	0	5	0	0	0	8	0	12	16	16
ENSG00000198793	14288	13730	14646	12851	10357	10228	15090	14240	14000	12079	12315	11052	21065	12809	10425	10913	11417	11054	11679	10404	11677	13588	14002	12587	12915	12154	11682	10812	14917	15706	7258	6950	8561	7992	9706	8751
ENSG00000225602	0	5	4	0	2	0	0	0	0	0	0	0	3	0	0	0	2	0	8	5	10	6	7	7	8	10	0	2	4	8	0	2	0	0	2	5
ENSG00000253086	0	0	0	0	0	0	0	0	0	0	0	0	0	0	0	0	0	0	0	0	0	0	0	0	3	0	0	0	0	0	0	0	0	0	0	2
ENSG00000171819	8	2	0	0	2	3	2	0	0	0	0	2	4	0	0	0	0	0	30	17	23	41	18	31	9	13	26	36	32	24	10	12	5	8	15	15
ENSG00000207451	0	0	0	0	0	0	0	0	0	2	0	0	1	0	0	0	0	0	0	0	0	0	0	0	0	0	0	1	1	0	0	0	0	1	0	0
ENSG00000238173	0	0	0	0	0	0	0	2	0	0	0	0	0	0	0	0	2	0	0	0	0	0	2	0	0	0	2	2	0	0	0	0	2	2	0	0
ENSG00000284708	0	0	0	0	0	0	0	0	0	0	0	0	0	0	0	0	0	0	5	19	4	0	0	11	13	10	8	4	5	19	4	8	0	8	5	0
ENSG00000116661	123	146	65	50	43	36	20	28	31	53	55	30	215	113	72	67	129	59	227	248	134	115	171	61	120	85	146	69	78	112	191	247	181	104	113	112
ENSG00000132879	494	460	663	511	451	450	431	448	548	493	550	371	629	367	347	333	418	345	182	156	404	399	313	325	198	189	269	289	338	317	205	198	295	258	258	227
ENSG00000116663	2	10	0	11	0	0	2	5	14	10	0	3	0	1	4	0	6	1	6	14	9	13	20	9	18	28	16	12	17	7	21	13	7	12	8	6
ENSG00000116670	4675	4845	4286	4026	3128	3432	4329	4818	3666	3645	3732	3460	4933	2632	2399	2198	2517	2364	3333	3041	1641	1927	2265	1849	3034	2953	1490	1496	2161	2231	1430	1258	1332	1048	1356	1075
ENSG00000162490	38	25	8	0	7	9	10	12	16	30	15	8	8	9	15	7	14	9	58	72	36	52	47	55	61	50	16	25	49	48	43	32	18	33	69	22
ENSG00000177674	2993	2828	2707	2428	2131	2313	2844	3089	2031	1873	2010	1744	6645	3751	2903	2780	3514	3364	3461	3128	2053	2131	2938	2834	3182	3116	1797	1810	2287	2400	3405	3136	3333	2712	3789	3505
ENSG00000215910	0	0	0	2	2	1	0	0	0	3	4	0	0	0	0	0	2	0	34	19	32	38	22	41	0	28	22	18	25	11	24	27	34	22	21	19
ENSG00000177553	0	0	0	0	0	0	0	0	0	0	0	0	0	0	0	0	0	0	0	0	8	10	0	17	0	1	0	0	3	0	8	0	0	3	6	0
ENSG00000177000	556	545	801	645	556	499	714	500	801	800	631	575	1189	731	642	524	665	710	773	608	1064	1332	1369	1213	1187	1037	889	1023	1224	1331	623	739	1020	778	1112	1060
ENSG00000011021	1348	1349	1983	1934	1572	1548	1486	1217	2296	1980	2013	1791	2156	1473	1519	1765	1764	1713	1293	1082	3577	4646	4063	3957	1438	1420	3284	2940	3333	3979	1305	1553	2314	2667	3406	3171
ENSG00000175206	11	4	24	16	0	4	8	4	8	8	7	8	6	0	3	5	0	5	38	28	98	163	102	144	50	24	58	38	101	117	27	19	58	74	76	100
ENSG00000275915	0	2	1	1	1	1	1	1	1	1	1	1	0	0	0	1	1	0	1	1	1	1	1	1	1	1	1	1	1	1	1	1	1	1	1	1
ENSG00000120937	0	8	0	4	0	0	0	0	0	4	0	0	0	0	0	0	0	0	5	10	0	12	7	17	19	24	11	18	31	13	0	0	4	0	9	10
ENSG00000224904	0	0	0	0	0	0	0	0	0	2	0	0	0	0	0	0	0	0	6	9	14	19	17	8	15	0	13	6	32	28	8	0	3	6	8	10
ENSG00000285646	64	63	41	26	44	25	31	37	31	19	27	21	140	66	57	56	78	102	615	645	295	427	494	550	404	354	333	293	448	468	1403	1274	572	471	1046	987
ENSG00000116685	8639	8302	8696	7201	5107	5347	7447	7223	6349	5837	5979	4857	14455	8381	6265	6499	7652	7461	3816	3511	5283	6132	5843	5134	4080	3939	5446	5545	6155	5885	4844	4652	7401	6328	8295	7259
ENSG00000276470	1	1	1	1	1	1	1	0	1	1	1	1	4	0	2	1	0	0	1	1	1	1	1	1	1	1	1	1	1	1	1	1	1	1	1	1
ENSG00000278852	1	1	0	1	1	1	0	1	0	0	1	1	2	0	2	1	0	1	1	1	1	1	1	1	1	1	1	1	1	1	1	1	1	1	1	1
ENSG00000199347	1	1	1	0	0	1	0	1	1	1	1	1	1	1	1	2	1	2	1	2	1	1	1	1	1	1	1	2	1	1	1	1	1	1	1	1
ENSG00000201801	1	2	0	2	2	3	3	3	1	6	5	2	23	4	5	2	6	3	33	31	17	19	35	39	16	23	21	14	26	40	83	75	45	30	82	89
ENSG00000083444	37210	35725	65061	57273	48170	52790	36170	32916	47655	44368	48518	42650	70575	38439	57294	56728	69775	65406	33503	35784	67232	78135	83356	76690	37036	37708	57277	59572	72714	73396	32025	38293	85753	68756	89284	80571
ENSG00000120949	0	0	0	0	4	6	4	0	15	0	8	0	23	14	0	0	10	4	60	54	30	20	47	13	34	47	19	32	46	39	71	88	40	44	86	61
ENSG00000201135	0	0	0	0	0	0	0	0	0	0	0	0	0	0	0	0	0	0	0	0	0	0	0	0	0	0	0	0	0	0	0	0	0	0	0	0
ENSG00000227875	0	0	0	0	0	0	0	0	0	0	0	0	0	0	0	0	0	0	0	0	0	0	0	0	0	0	0	0	0	0	2	0	0	0	0	0
ENSG00000285604	0	0	0	0	0	0	0	0	0	0	0	0	0	0	0	0	0	0	0	0	0	0	0	0	0	0	0	0	0	0	0	0	0	0	0	0
ENSG00000028137	177	228	249	195	160	125	327	344	655	460	536	335	1874	1050	1008	1100	1021	897	642	547	755	852	682	602	1245	994	2157	1875	2000	2210	1855	1950	3239	2805	3540	3025
ENSG00000263676	0	0	0	1	0	0	0	0	0	0	0	0	0	0	0	0	0	0	0	0	0	0	0	0	0	0	0	0	1	1	0	0	0	1	0	1
ENSG00000283789	1	1	0	0	0	0	1	1	1	0	1	0	2	1	0	1	1	0	1	1	0	1	0	0	1	1	1	1	1	1	1	3	1	0	1	1
ENSG00000116691	2424	2241	2009	1844	1510	1542	2168	2198	1504	1575	1616	1291	4197	2369	1662	1580	2088	2095	1272	1122	1455	1660	1918	1624	1222	1086	1463	1304	1656	1743	1711	1562	2028	1521	2338	2035
ENSG00000202461	6	5	2	6	3	4	1	3	3	3	3	3	11	5	7	2	14	13	0	5	9	14	16	19	11	9	10	6	8	13	4	8	10	14	22	14
ENSG00000276869	3	2	4	3	2	1	3	4	2	2	0	4	5	3	4	2	0	1	3	6	3	5	2	7	6	3	4	3	4	6	5	3	4	4	7	7
ENSG00000288927	0	0	0	4	3	0	5	4	0	3	0	3	19	0	2	4	1	8	56	60	58	56	29	39	44	53	11	13	25	22	103	114	57	47	62	91
ENSG00000272482	2	0	4	5	0	0	0	0	0	0	0	0	0	0	0	0	0	0	25	15	18	17	22	8	11	18	10	4	7	17	31	32	21	16	28	21
ENSG00000116688	13550	13448	13091	10875	9078	9465	14429	14435	10817	10061	10437	9264	16790	9407	7242	7120	9290	8729	7122	6530	7526	8809	10643	9520	9696	8923	7823	7568	11318	11479	4350	4255	4834	4169	5837	5429
ENSG00000270914	0	0	0	0	0	0	0	0	0	0	0	0	0	0	0	0	0	0	0	2	1	2	3	1	2	0	0	0	0	0	2	2	3	4	3	4
ENSG00000287384	4	0	4	0	13	0	0	0	3	4	4	0	7	19	11	4	12	14	14	15	15	13	13	12	7	12	14	6	0	20	13	12	17	23	8	26
ENSG00000221340	0	0	0	0	0	0	0	0	0	0	0	0	0	0	0	0	0	0	2	2	2	2	2	0	5	2	0	0	4	3	3	4	7	0	2	2
ENSG00000276830	0	0	0	0	0	0	0	0	0	0	0	0	0	0	0	0	1	0	2	1	0	0	1	0	0	1	0	1	1	0	1	1	1	1	2	2
ENSG00000162496	245	240	227	207	87	77	185	235	125	98	90	61	508	289	173	189	200	181	938	901	654	666	473	362	812	815	379	391	393	398	1120	1055	682	617	746	707
ENSG00000116731	1352	1312	1407	1124	1059	987	1195	1202	1545	1323	1381	1240	2340	1407	962	1113	1417	1489	1056	875	1759	2187	1928	1902	1707	1711	2491	2254	3178	3451	982	1234	1236	1270	1889	1654
ENSG00000289380	4	0	0	0	0	4	0	0	0	0	0	0	0	4	0	0	3	0	8	3	2	15	4	21	4	10	17	7	14	23	8	9	3	5	13	8
ENSG00000048707	4046	3968	4539	4270	3381	3140	4867	4556	5344	4837	4844	4247	7413	4542	4464	4448	5284	5222	1404	1129	2244	2715	2456	2432	1823	1775	2855	2264	3551	3710	1397	1189	1864	2045	2431	2339
ENSG00000239149	9	3	5	5	5	4	13	14	6	9	4	5	23	23	10	11	9	13	8	5	5	26	10	16	13	10	8	3	21	18	14	15	18	8	13	12
ENSG00000228140	12	13	15	4	11	4	0	0	0	16	4	4	11	8	4	18	0	7	88	56	103	82	104	76	68	43	84	84	61	62	140	128	56	73	91	76
ENSG00000142621	21	6	18	40	29	9	4	9	42	25	32	25	34	4	26	18	7	8	60	33	42	52	56	68	81	53	99	58	85	93	100	86	37	83	49	79
ENSG00000233485	0	0	0	0	0	0	0	0	0	0	0	0	0	0	0	0	0	0	9	35	10	0	0	10	0	0	16	15	11	8	19	12	0	11	31	22
ENSG00000236045	0	0	0	0	0	0	0	0	0	0	0	0	0	0	0	0	0	0	0	0	0	3	0	0	3	0	0	0	0	0	0	0	5	0	9	0
ENSG00000162438	0	3	0	8	0	8	0	0	0	0	7	0	0	0	0	0	0	0	441	321	239	299	264	237	301	328	204	199	176	273	335	440	142	239	280	303
ENSG00000142634	7014	6601	4494	4151	3340	3407	7449	7513	5350	4703	4389	4014	14019	8414	4084	4190	4928	4323	4149	3470	3138	3612	3734	3286	5347	5087	4137	4393	4237	4059	4350	4148	3157	3052	3690	3252
ENSG00000142615	0	0	0	0	0	0	0	0	7	0	0	0	0	0	0	0	0	0	29	20	27	27	8	13	32	48	8	13	21	38	16	17	9	13	11	18
ENSG00000215704	0	0	2	0	0	0	0	0	3	0	0	0	0	0	3	0	0	0	27	43	14	41	6	20	40	34	20	14	18	34	17	18	12	10	10	13
ENSG00000132906	649	615	1309	1127	672	706	634	573	1163	1227	975	836	1619	1033	795	913	984	873	631	616	1096	1306	735	780	789	704	1030	997	923	1090	648	660	708	550	866	700
ENSG00000235084	16	17	23	9	7	6	10	25	3	22	4	2	32	6	8	10	21	20	44	28	12	33	24	18	32	22	16	15	30	29	19	18	15	10	24	18
ENSG00000189337	1912	1863	1549	1383	1251	974	1909	1895	1834	1792	1464	1506	2799	1487	1344	1195	1226	1225	295	145	313	590	384	382	389	188	571	666	752	708	160	173	373	313	287	280
ENSG00000252151	0	0	0	0	0	0	0	0	0	0	0	0	0	0	0	0	0	0	0	0	0	0	0	0	0	0	0	0	0	0	0	0	0	0	0	0
ENSG00000231606	0	0	0	7	0	0	0	0	8	4	2	0	0	0	0	0	0	0	0	0	4	0	8	0	0	2	2	10	15	14	0	0	5	0	6	5
ENSG00000234593	4	0	1	4	0	4	4	0	7	4	8	8	0	0	7	0	0	0	0	0	0	5	3	0	0	0	4	14	17	4	3	4	0	0	4	4
ENSG00000235829	0	0	0	0	0	0	0	0	0	0	0	0	0	0	0	0	0	0	0	0	0	0	0	0	0	0	0	0	0	0	0	0	0	0	0	0
ENSG00000287756	0	0	0	0	0	0	0	0	0	0	0	0	0	0	0	0	0	0	0	0	0	0	0	0	0	0	0	0	0	0	1	0	0	0	0	0
ENSG00000175147	6	0	22	8	4	5	5	3	48	55	26	32	19	20	19	8	14	18	36	47	67	60	91	36	93	80	146	213	221	214	31	65	57	88	121	87
ENSG00000171729	749	593	579	533	393	368	748	731	708	620	640	524	1046	625	359	504	632	425	225	236	255	267	282	322	346	332	574	460	401	439	227	204	329	238	335	220
ENSG00000204464	2	0	0	0	0	0	0	0	0	0	0	0	0	0	0	0	0	0	0	0	4	0	0	3	0	0	0	0	0	0	0	3	0	0	0	6
ENSG00000215720	0	0	0	0	0	0	0	0	0	0	0	0	0	0	0	0	0	0	4	8	0	0	0	0	2	0	0	0	0	0	0	0	0	0	4	0
ENSG00000116138	1703	1647	2071	1701	1244	1122	2218	2011	2004	1843	1696	1569	2785	1631	1348	1351	1737	1737	575	472	768	1030	931	923	1051	1086	1188	1183	1700	1690	717	585	890	772	1074	909
ENSG00000251866	0	0	0	0	0	0	0	0	0	2	0	0	0	0	1	0	2	0	0	0	0	3	4	4	0	0	0	2	0	0	2	0	0	0	0	4
ENSG00000272510	10	8	4	4	0	0	0	0	0	0	5	2	7	15	17	9	11	3	0	6	5	2	9	2	14	2	2	4	3	5	4	19	6	5	5	4
ENSG00000116771	1188	1005	847	731	543	525	1035	1074	649	519	635	577	2244	1110	744	822	1083	882	902	895	445	549	706	687	696	687	462	357	517	531	831	692	669	572	885	731
ENSG00000237301	4	8	44	24	27	18	9	4	26	48	33	24	8	3	4	19	24	4	84	77	58	95	98	64	46	98	89	75	57	47	76	40	49	79	90	75
ENSG00000197312	7107	6903	7214	6505	5778	5787	7909	7692	7973	6658	6940	6388	11240	7027	6109	6594	8760	7653	2149	1897	2789	3363	3266	2908	3550	3092	3614	3141	4497	4409	2519	2516	2783	2228	3055	2882
ENSG00000215695	9	15	9	3	21	12	16	8	9	9	4	24	9	8	14	9	11	3	16	20	10	19	15	27	2	13	13	13	11	19	9	13	14	12	18	22
ENSG00000224321	91	88	59	63	27	47	47	48	37	32	31	13	29	10	13	14	22	15	70	77	42	57	69	75	50	66	29	43	64	79	48	55	34	49	58	70
ENSG00000162458	1558	1455	384	412	363	292	1025	955	738	548	555	485	1033	545	190	154	242	221	2154	1706	855	1034	1013	1053	1328	1496	1495	1260	1549	1521	749	967	557	566	1023	877
ENSG00000116786	5101	4959	4439	4083	3382	3451	5596	5189	5095	4621	4890	4350	8769	5171	3661	3806	4351	4362	3578	2944	3033	3441	3603	3225	4181	3912	3493	3512	4310	4384	2716	2853	2730	2476	3421	3122
ENSG00000237938	21	32	24	20	28	14	10	27	20	27	65	17	30	7	11	21	18	12	48	54	51	91	67	68	74	43	55	89	77	65	34	47	19	26	107	89
ENSG00000162461	17	8	16	17	15	0	14	16	33	8	4	13	17	10	0	8	4	7	527	475	513	670	558	672	599	567	541	494	601	746	243	316	233	316	383	420
ENSG00000224459	0	4	1	0	0	12	0	0	0	3	0	0	3	0	0	0	0	4	10	3	4	0	3	6	5	0	0	0	0	0	0	0	1	0	2	0
ENSG00000162460	0	0	0	0	0	0	0	0	0	0	0	0	0	0	0	0	0	0	0	15	8	19	14	8	0	0	0	0	0	12	16	4	0	6	5	7
ENSG00000233954	579	508	721	422	359	442	506	445	309	379	372	309	1569	848	458	484	1103	988	829	916	522	934	1086	1057	658	750	426	516	1076	1101	1260	818	886	752	1801	1646
ENSG00000178715	20	14	7	6	6	10	7	0	8	9	13	6	10	5	14	9	19	6	31	33	18	17	18	37	31	14	21	20	36	35	15	15	13	25	23	25
ENSG00000173641	14	10	10	0	6	0	0	9	9	5	0	0	29	4	7	4	0	0	141	104	42	69	100	80	62	51	33	32	86	74	46	56	18	13	32	44
ENSG00000186510	0	3	9	49	0	0	0	0	10	0	4	3	1	0	0	0	4	4	84	83	90	82	44	55	25	33	46	29	44	62	16	10	7	24	28	23
ENSG00000184908	21	27	45	21	24	24	25	16	24	30	5	15	8	4	17	9	7	6	147	131	70	104	100	77	82	64	43	54	82	78	48	35	23	40	39	56
ENSG00000185519	334	357	170	242	133	184	297	252	137	151	139	107	443	215	104	125	177	83	732	619	251	339	377	425	481	451	366	359	343	452	430	401	255	238	307	282
ENSG00000232456	51	39	49	25	10	38	39	16	13	0	30	10	78	40	16	21	35	0	136	103	38	64	63	78	33	71	61	45	81	59	56	82	38	24	55	40
ENSG00000065526	12332	12367	11957	10781	9605	9286	12496	11320	14469	13063	12177	11874	21854	13178	12538	13032	15269	14702	9239	7758	9200	11634	11203	10336	10205	9350	10657	9038	12414	12678	6969	7270	6884	7214	9518	8452
ENSG00000270620	0	0	0	0	0	0	0	3	0	3	0	0	0	0	0	0	0	0	2	2	0	0	0	3	0	4	0	2	0	0	4	4	4	6	0	2
ENSG00000179743	134	138	194	164	140	98	156	118	150	203	202	152	435	230	154	167	229	197	348	397	283	306	419	322	317	272	261	252	332	332	477	379	474	314	464	463
ENSG00000116809	1751	1960	1936	1725	1629	1390	1962	1908	1785	1807	1730	1716	3384	2105	1428	1652	1625	1614	1145	1022	1564	1878	2027	1915	1666	1390	1953	1892	2090	2204	1914	2271	1893	1776	2521	2207
ENSG00000234607	0	0	0	0	0	0	0	0	0	0	0	3	0	1	0	0	2	0	11	14	12	6	10	7	0	3	11	6	14	8	4	4	6	10	8	7
ENSG00000291077	7	8	10	10	5	16	4	0	0	19	10	15	9	5	2	0	9	20	19	17	10	15	38	20	19	11	18	12	17	16	6	0	9	10	16	4
ENSG00000237276	4	5	10	0	3	0	0	0	0	0	0	0	11	0	14	2	5	0	46	19	36	31	27	37	25	31	26	36	33	40	18	14	19	24	24	23
ENSG00000233929	2	0	3	0	3	0	1	5	1	0	0	3	0	0	0	0	2	0	9	15	8	15	7	8	7	11	3	1	13	24	13	0	2	5	10	2
ENSG00000234166	0	0	0	0	0	0	0	0	0	0	0	0	0	0	0	0	0	0	0	0	0	0	0	0	0	0	0	0	0	0	0	0	0	0	0	0
ENSG00000142632	969	867	1145	952	925	915	820	756	736	700	676	583	1431	854	707	720	965	900	232	285	365	357	400	461	328	262	239	234	378	399	252	207	277	284	397	314
ENSG00000288398	224	296	381	362	166	258	377	341	352	397	351	327	410	210	187	248	239	233	296	258	265	351	327	293	339	309	307	309	382	311	142	146	234	198	231	168
ENSG00000132881	179	171	189	178	146	143	323	335	230	174	127	176	274	173	96	109	112	128	263	265	168	176	144	190	238	177	161	112	195	185	129	104	147	127	129	131
ENSG00000142627	14127	14052	3999	3372	3374	3339	11829	11356	5374	4765	5193	4528	18021	10927	4122	4552	5871	5425	39278	33246	18621	21491	20344	19560	35031	35926	22965	22384	26265	27283	27701	30737	23304	19508	26922	23334
ENSG00000227959	93	106	90	62	58	77	90	87	106	76	80	74	131	67	67	53	61	58	313	331	131	215	159	152	229	231	141	164	146	185	319	378	151	186	253	234
ENSG00000224621	16	24	25	41	29	40	22	28	49	24	16	22	32	24	19	22	13	34	64	68	41	55	47	38	49	59	33	36	36	48	50	57	21	34	59	38
ENSG00000037637	1968	1929	2218	1984	1477	1401	1960	2139	2185	2058	1976	1655	3527	2268	1704	1881	2200	2058	1929	1741	2713	3022	2872	2714	2058	2149	2680	2765	3199	3719	1721	1526	2258	2079	2618	2363
ENSG00000055070	17353	16110	20957	18129	14936	16991	17692	18514	19675	18251	18377	16589	35641	20895	16202	16425	18561	17189	9499	9369	12058	13019	14047	13355	12798	11099	10739	11169	14073	13609	14495	11222	13378	11036	14164	12918
ENSG00000187144	2	0	0	0	0	0	4	0	4	0	3	0	5	0	4	0	0	0	23	42	47	51	49	41	58	35	18	62	43	50	43	16	31	37	24	43
ENSG00000226457	4	3	2	9	2	0	0	2	2	8	4	4	4	6	0	3	0	2	3	10	1	21	26	13	5	9	3	5	5	13	13	7	12	13	21	15
ENSG00000157191	3537	3354	3280	2734	2368	2794	3619	3661	3498	3327	3523	2988	6799	3808	2534	2815	3285	3085	2269	1974	1840	1974	2130	2000	3121	2795	2515	2654	3432	3301	1347	1413	1723	1489	1989	1709
ENSG00000280114	0	4	0	0	0	0	0	1	8	0	2	0	2	3	3	6	10	2	12	4	5	2	4	0	4	0	3	3	7	5	11	0	10	2	10	0
ENSG00000290849	0	0	0	0	0	0	0	0	0	0	0	0	2	0	2	0	2	5	0	0	4	5	0	0	0	2	9	0	0	0	5	3	11	8	0	0
ENSG00000279151	0	0	0	0	0	0	0	0	0	0	0	0	0	0	0	0	0	3	0	0	0	0	1	0	0	0	0	0	0	0	0	0	0	4	5	7
ENSG00000268869	6	7	8	11	9	0	4	0	10	2	14	5	25	16	24	0	23	25	31	27	13	16	13	16	0	21	18	11	17	16	10	23	28	15	51	44
ENSG00000236698	812	760	741	707	404	637	693	969	654	640	556	479	811	435	297	343	406	376	479	424	463	498	774	498	586	566	438	355	615	688	285	219	274	195	340	362
ENSG00000290842	145	96	146	270	208	206	138	87	199	199	235	154	222	111	180	231	203	209	133	101	121	157	133	164	95	113	114	140	182	192	106	89	118	138	176	124
ENSG00000285853	0	0	0	0	0	0	0	0	19	0	0	0	9	0	0	0	0	0	20	16	0	95	115	65	41	33	25	19	0	55	29	20	48	10	49	0
ENSG00000224174	0	0	0	0	0	0	0	0	0	0	0	0	0	0	0	0	0	0	0	15	23	0	2	2	0	0	0	3	8	0	0	0	0	0	2	18
ENSG00000233421	0	6	16	4	2	2	7	1	14	8	5	7	12	4	0	10	19	19	48	54	13	13	8	8	10	22	7	10	10	10	28	28	15	4	14	12
ENSG00000277344	0	0	0	0	1	0	0	0	0	0	0	0	1	0	0	1	1	0	1	1	1	1	0	0	1	0	0	1	1	1	1	1	0	1	1	1
ENSG00000225710	0	0	0	0	0	0	0	0	0	0	0	0	0	0	0	0	0	0	4	4	0	4	4	0	0	0	0	4	7	0	0	0	0	0	2	0
ENSG00000291072	654	683	955	795	652	580	742	705	995	908	956	881	1742	805	992	1008	1262	1059	433	430	899	1001	860	875	842	719	1071	923	1220	1353	606	618	814	669	896	808
ENSG00000226029	24	22	31	39	31	35	34	14	13	9	20	17	17	17	21	24	25	47	70	40	87	87	64	64	76	47	73	44	92	94	30	17	64	59	62	88
ENSG00000080947	3	14	22	19	12	16	15	0	19	24	6	5	7	9	10	17	11	10	6	11	10	12	15	10	12	3	0	6	2	9	9	0	4	11	4	0
ENSG00000206652	4	3	8	3	2	7	2	4	5	5	4	6	53	19	10	14	28	17	43	49	30	30	37	26	19	19	22	12	19	31	273	271	183	120	305	260
ENSG00000261135	13	4	49	32	26	33	28	6	4	32	52	32	30	24	21	20	37	18	65	63	154	98	93	126	103	72	128	127	157	131	275	211	217	156	395	295
ENSG00000219481	2705	2874	3192	2852	2422	2402	2796	2764	3113	3074	3296	3074	3753	2171	1951	2044	2482	2532	2232	1896	3435	3810	4427	3885	3281	2952	4745	4634	5764	6140	3246	3136	2910	2691	3732	3572
ENSG00000271732	3	0	4	1	2	0	2	2	1	3	0	2	4	6	0	1	1	0	10	5	21	12	10	7	6	16	13	6	12	18	6	8	3	7	11	2
ENSG00000215908	216	208	165	155	135	193	239	193	196	198	185	91	254	134	211	185	174	180	91	45	173	128	89	86	89	93	107	106	143	136	93	100	133	112	107	55
ENSG00000283773	1	1	4	1	1	1	2	1	1	1	1	1	5	1	1	1	1	1	1	1	1	1	1	1	1	1	1	1	2	3	1	1	1	1	1	1
ENSG00000186301	95	87	189	194	139	126	61	65	165	145	94	115	59	40	79	84	54	60	134	71	296	366	270	268	179	147	330	340	289	325	129	105	144	144	187	157
ENSG00000282143	3	5	0	5	3	4	0	0	5	10	10	7	4	4	0	0	6	6	12	10	15	18	34	11	18	17	22	22	20	20	42	55	38	33	44	41
ENSG00000207513	7	4	3	5	3	7	1	3	4	3	4	6	49	16	12	10	19	17	47	37	23	21	27	20	16	16	27	16	16	24	289	257	158	115	253	260
ENSG00000058453	1096	1080	1208	1032	976	954	1221	979	1227	1229	1234	993	2505	1381	1402	1538	1637	1491	642	482	784	917	913	804	603	596	749	725	774	859	685	780	984	868	1065	902
ENSG00000227684	0	0	5	2	1	3	0	2	0	0	0	0	0	0	4	0	0	0	0	5	0	2	0	0	0	0	0	0	0	1	10	0	2	0	3	0
ENSG00000290851	36	57	144	140	61	60	83	37	102	121	85	64	62	17	41	66	47	62	133	70	373	449	302	284	125	170	325	288	238	310	87	125	180	179	130	167
ENSG00000223643	0	0	0	0	0	0	0	0	0	0	0	0	0	0	0	0	0	0	0	1	0	1	0	0	0	0	0	0	0	0	0	0	0	0	0	0
ENSG00000230239	0	0	0	0	0	0	0	0	0	0	0	0	0	0	0	0	0	0	1	4	4	0	4	4	0	10	0	2	2	0	0	0	0	0	0	0
ENSG00000263811	0	0	0	0	0	0	0	0	0	0	0	0	0	0	0	0	0	0	0	0	0	0	0	0	0	0	0	0	0	1	0	0	0	0	0	0
ENSG00000228549	16	22	97	53	42	36	17	12	52	59	44	40	65	28	56	73	75	78	70	86	51	55	35	41	51	26	70	49	47	56	65	50	82	48	59	57
ENSG00000277234	0	0	1	0	0	0	0	0	0	1	0	0	0	1	1	0	0	0	1	0	1	1	0	1	1	1	0	1	0	0	1	1	1	0	1	1
ENSG00000238142	447	423	670	549	403	491	456	433	570	559	483	447	741	379	475	433	492	541	570	561	435	555	590	499	661	574	608	558	535	621	746	586	918	623	846	734
ENSG00000235241	0	0	0	0	0	0	0	0	0	0	0	0	0	0	0	0	0	0	0	0	0	0	0	0	0	0	0	0	0	0	0	0	0	0	0	0
ENSG00000290122	0	0	0	0	0	0	0	0	0	0	0	0	0	0	0	0	0	0	0	0	0	0	0	0	0	0	0	0	0	0	1	0	1	0	0	0
ENSG00000282740	3	6	6	5	6	6	9	10	0	13	10	6	13	8	0	7	7	8	19	13	25	35	53	29	17	22	32	42	36	25	71	65	52	37	67	61
ENSG00000290850	3	0	0	5	5	3	5	1	2	9	7	0	1	5	6	6	0	2	0	0	5	10	6	3	3	3	4	0	0	3	0	6	18	3	3	15
ENSG00000207389	7	4	2	4	3	5	2	2	7	3	5	7	52	30	14	19	22	21	49	49	27	16	26	20	19	26	25	34	23	26	358	307	173	136	287	309
ENSG00000186715	18	0	0	0	16	13	0	7	17	0	0	8	8	0	23	2	0	0	0	0	50	20	24	65	0	5	20	0	28	3	20	0	0	0	31	0
ENSG00000207005	5	2	3	4	2	7	2	2	4	2	5	4	44	19	12	14	15	17	40	37	25	12	32	21	18	23	19	22	15	24	227	197	125	105	200	216
ENSG00000272426	2	15	9	10	4	6	2	4	4	4	0	0	19	23	24	12	18	19	30	9	18	12	17	23	2	4	20	13	8	11	74	74	75	56	136	105
ENSG00000226526	0	0	0	0	0	0	0	0	7	0	0	0	0	1	0	0	0	0	0	2	18	14	18	11	8	7	0	2	4	11	11	6	5	3	7	4
ENSG00000159363	4431	4585	3981	3539	3222	3304	4209	3939	3481	3375	3659	3047	10347	5954	4321	4371	5773	5338	4074	3540	3786	3887	5232	4646	4481	3923	3696	3741	5000	4855	5167	4840	6105	4620	7660	6887
ENSG00000288636	0	1	1	1	0	1	1	1	0	1	0	0	1	1	1	0	0	1	1	0	1	1	1	0	0	0	0	1	0	1	1	0	1	1	1	1
ENSG00000117122	4056	3933	4929	4461	4681	5466	2241	2250	4090	3989	3860	4040	9536	5441	5187	5402	6750	6764	3941	3798	5021	5496	6597	6283	2735	2371	3864	3943	4707	4325	4353	4344	6173	4726	8059	6808
ENSG00000286898	2	3	3	0	4	4	3	0	0	0	2	3	3	2	0	0	3	3	0	2	6	8	5	5	3	2	2	0	4	0	3	2	3	6	3	5
ENSG00000204362	9	8	23	16	15	15	8	4	14	22	18	19	3	12	4	11	14	0	46	31	60	33	61	49	47	29	45	6	40	42	32	22	23	31	49	56
ENSG00000282843	0	0	0	0	0	0	0	0	0	0	1	0	0	0	0	0	0	0	0	6	2	3	9	0	0	4	2	7	1	5	0	4	0	4	3	0
ENSG00000117115	6	0	0	0	0	0	8	0	0	3	8	0	20	0	10	0	6	4	39	26	12	4	4	0	27	24	11	15	28	33	19	46	43	30	31	19
ENSG00000266634	0	0	0	0	0	0	0	0	2	0	0	0	0	0	0	0	0	0	0	0	1	0	0	0	0	0	0	0	1	0	2	0	0	0	0	2
ENSG00000142619	16	11	13	0	0	8	8	4	12	0	12	0	33	16	0	6	7	21	118	104	27	59	57	77	56	92	32	35	48	63	113	141	64	43	93	103
ENSG00000142623	70	61	42	31	43	66	44	55	20	18	29	25	85	50	32	39	30	37	410	291	204	263	346	373	300	281	242	184	388	419	502	505	319	304	535	490
ENSG00000159339	0	0	0	4	0	0	8	0	4	0	0	0	6	2	5	0	7	0	45	48	9	25	31	23	21	44	21	23	31	35	33	68	27	23	49	33
ENSG00000117118	10486	9990	11709	10107	8375	9330	8414	9799	6875	6670	7516	7205	18291	11410	8958	8809	10291	9504	11868	11132	11447	12967	13743	12372	11661	10288	8208	8276	10568	9978	10148	10250	10912	9265	12177	10435
ENSG00000117148	80	87	128	119	91	121	159	160	215	207	231	229	279	115	129	117	162	127	105	116	124	158	185	218	151	131	210	180	323	336	125	120	212	144	211	293
ENSG00000159423	181	217	323	275	252	235	276	293	279	275	332	236	461	265	239	230	287	228	433	414	383	512	565	579	460	420	411	331	582	596	355	349	429	433	570	502
ENSG00000265606	0	0	0	0	0	0	1	1	0	0	0	0	0	0	1	0	0	0	0	0	0	0	1	0	1	1	0	0	0	1	1	0	0	0	0	0
ENSG00000221662	0	0	0	0	0	0	0	0	0	0	0	0	0	0	0	0	0	0	0	0	0	0	0	0	0	0	1	1	0	0	0	0	0	1	0	0
ENSG00000074964	1294	1241	1330	1172	1045	1053	1267	1205	1197	1001	1229	866	2451	1190	895	1113	1401	1308	730	674	738	925	859	755	704	737	808	813	1085	1089	467	486	550	518	709	630
ENSG00000227751	0	0	0	0	0	0	0	0	0	0	0	0	0	0	0	0	0	0	0	0	0	0	0	0	0	0	0	0	0	0	1	0	0	0	0	0
ENSG00000179051	27503	25982	24076	21161	16815	17356	25214	23151	20045	18959	18627	16157	50402	30403	19177	19804	24599	22904	24086	20586	11247	13355	16632	15282	17861	17232	11929	11107	16189	16758	17968	14741	14607	12419	16529	15478
ENSG00000290096	7	8	11	13	14	10	11	4	6	7	5	3	26	11	8	13	9	9	25	10	17	18	22	22	12	21	13	11	23	23	38	35	35	26	41	57
ENSG00000169991	1922	2032	1627	1345	1231	1228	2012	1919	1465	1350	1488	1460	3201	1717	1159	1139	1754	1516	5525	4907	1980	2236	3234	3025	4859	4683	2957	2901	4229	4142	3853	3860	3351	2928	5054	4684
ENSG00000211454	15	21	40	23	21	38	10	18	22	64	20	25	53	23	42	59	53	45	183	161	193	300	238	208	190	209	146	176	198	298	98	231	224	259	317	102
ENSG00000053371	4370	3629	4363	3739	2524	2963	5682	5343	3953	3798	5014	3415	6262	3424	2217	2551	3313	2684	4845	4533	3279	3738	3557	3415	6503	6003	4548	3941	4874	5142	2837	3256	3140	2642	3386	2660
ENSG00000162482	26	11	50	40	30	29	61	58	58	43	34	33	98	50	42	46	42	35	43	31	84	83	110	77	66	78	98	46	90	106	51	94	80	84	95	91
ENSG00000270728	17	26	35	32	62	28	15	14	23	31	26	16	40	36	30	28	64	59	29	8	19	16	38	35	10	38	28	20	24	23	30	18	22	13	55	51
ENSG00000200403	2	8	10	3	3	2	6	6	13	4	5	5	7	6	10	10	6	4	3	3	5	3	3	5	1	4	5	3	2	3	0	0	2	5	2	0
ENSG00000040487	617	613	1001	883	589	635	718	713	767	693	604	708	734	342	334	449	336	420	252	219	387	437	426	418	518	433	516	518	549	649	269	225	306	249	349	271
ENSG00000127481	20100	17074	20354	18313	17079	14579	16001	15999	22119	20014	16866	15847	33918	20126	19432	20792	23013	22749	21282	18964	20916	26007	25293	23091	21555	18749	21442	17414	25146	27619	16834	14706	15681	16365	22649	22026
ENSG00000127463	14007	13465	14071	12313	10423	10624	11325	10766	9039	8753	9103	8155	26759	16100	13129	13334	17542	16271	14482	13144	12337	15115	17060	15719	12423	12499	10181	9643	13806	13763	13825	13196	16367	14216	20295	18491
ENSG00000272084	34	29	35	7	8	21	19	17	25	25	18	25	61	44	49	38	49	57	120	82	152	206	200	146	197	168	162	169	271	255	122	105	161	176	249	243
ENSG00000230424	63	64	51	46	40	53	24	41	73	55	49	32	61	20	28	36	41	35	146	127	85	69	35	82	76	134	104	73	74	85	77	96	94	77	60	57
ENSG00000053372	14697	14212	12508	10639	9257	9738	12463	12850	8197	8095	8507	7401	24041	14523	9233	9401	11452	10573	9194	8539	7242	8543	10043	8599	9986	8999	6108	6073	8301	8652	8125	7590	7900	6715	8863	7855
ENSG00000286064	18	20	16	7	5	8	9	7	12	9	13	8	31	16	9	18	18	21	91	107	111	116	71	101	68	65	87	60	105	104	109	116	110	92	141	119
ENSG00000158748	4	0	0	0	6	0	6	0	4	15	0	12	2	4	0	8	5	3	34	18	51	27	53	34	48	34	127	88	186	143	42	27	73	39	68	47
ENSG00000162542	1415	1246	1243	978	800	791	1339	1291	920	920	914	785	2563	1485	1069	1104	1254	1151	678	584	616	570	640	618	820	771	633	586	746	800	661	795	870	693	861	791
ENSG00000162545	389	410	393	365	210	266	304	376	337	328	257	261	220	148	148	130	138	159	723	707	445	406	546	504	632	646	578	570	526	553	442	429	313	260	277	335
ENSG00000169914	1614	1732	1886	1551	1587	1462	1665	1370	2166	1728	2020	1705	2168	1228	1123	1289	1522	1406	595	475	942	1111	1090	1194	866	792	1424	1208	1514	1836	503	573	841	631	1066	915
ENSG00000183114	7	4	12	12	12	8	0	4	6	4	2	0	4	4	6	0	0	4	27	67	22	38	40	31	22	30	2	22	14	19	26	23	20	12	14	11
ENSG00000090432	3116	2999	2582	2313	1939	1938	2876	2856	1996	1870	2004	1546	5659	3470	2310	2336	2732	2696	2203	1990	2677	3060	3228	3088	3559	2949	2919	2843	3671	3710	3062	2629	3303	2693	3534	3220
ENSG00000077549	16537	16022	17287	15004	12848	13580	15170	16088	14849	13847	15360	13686	34532	20570	14073	14700	20252	17931	17904	17175	15863	19499	21819	20534	18423	17628	15518	15403	20344	20876	18734	17722	17953	14776	21194	19487
ENSG00000173436	7999	7832	6313	5503	4574	4524	7297	7919	4328	4195	4794	3661	17406	10644	6382	7176	10080	8958	7713	7891	4993	5423	6919	6502	7420	7311	3314	3364	5380	5368	13334	8855	9605	7483	11839	10971
ENSG00000201609	0	0	0	0	0	0	0	0	0	0	0	0	0	0	0	0	0	0	0	0	0	0	0	0	0	0	0	0	0	0	0	0	0	0	0	0
ENSG00000235185	0	0	0	0	0	0	0	0	0	0	0	0	0	0	0	0	0	0	6	4	6	6	4	0	2	5	5	0	3	7	5	10	5	7	11	4
ENSG00000158747	3210	3127	2405	2125	1997	2169	3788	3515	2827	2449	2563	2082	10875	6382	3400	3372	4646	4174	2782	2596	1654	1726	2590	2247	3280	3094	2298	2276	2850	3137	4244	3765	3676	2939	4593	3860
ENSG00000270136	0	0	0	0	0	2	0	0	0	0	0	0	0	0	3	0	0	0	109	81	85	50	120	42	58	37	65	58	345	111	37	87	95	43	248	196
ENSG00000240490	2	0	0	0	0	3	0	0	0	0	0	0	0	0	0	4	0	0	0	3	0	1	0	0	0	5	2	0	0	3	0	0	2	0	1	0
ENSG00000226396	154	164	267	185	171	167	241	258	277	281	209	159	405	237	203	175	250	247	132	196	215	290	445	272	363	286	247	322	417	524	463	267	353	329	465	378
ENSG00000244038	14211	13183	14003	12354	9992	10031	13224	13236	11428	10243	11292	9424	28634	18510	13653	13754	17853	16219	16386	14704	13319	14838	17170	15558	16440	16699	11436	11821	16224	16292	18242	15654	18921	14826	21311	18388
ENSG00000158825	2385	2326	2194	2088	2748	2857	1777	1647	1272	1129	1657	1529	5344	3337	1389	1496	2773	2509	2598	2609	2349	2833	5052	4458	2522	2168	1385	1607	2314	2503	2725	2910	2146	1725	3299	2864
ENSG00000158828	2034	1987	2225	1845	1459	1671	1547	1382	1292	1263	1391	1284	1913	1160	800	582	956	1166	1808	1746	1445	1535	2064	1877	1535	1303	1049	1182	1235	1396	637	759	756	569	763	826
ENSG00000284005	1	1	1	1	1	1	1	1	1	1	1	1	1	1	1	1	1	1	1	1	1	1	1	1	1	1	1	1	1	1	1	1	1	1	1	1
ENSG00000117242	967	913	646	660	737	716	468	676	658	605	651	584	1559	965	346	650	897	618	1591	1650	1449	1725	1857	1757	1512	1727	1305	1142	1660	1667	1483	1164	853	1225	1698	1614
ENSG00000117245	41	24	63	53	27	28	27	0	14	26	22	18	56	30	32	42	41	43	206	188	145	151	204	233	193	184	165	104	109	167	160	150	99	123	160	137
ENSG00000235432	0	0	0	0	0	0	0	0	0	0	0	0	0	0	0	0	0	0	2	0	3	0	0	3	2	0	2	0	4	0	0	0	0	0	3	5
ENSG00000189410	381	395	478	369	315	407	704	580	287	253	188	161	1304	726	362	402	458	512	639	576	469	502	556	658	825	746	434	390	544	525	723	602	593	443	726	688
ENSG00000233069	0	0	0	0	0	0	2	2	0	1	0	0	0	0	0	0	0	0	7	11	9	0	4	4	10	8	3	5	7	0	12	12	8	14	12	12
ENSG00000127483	16685	16376	20177	16735	15392	15003	14471	12874	20166	19811	17746	17006	33154	19939	18476	19676	21602	20816	10960	9996	9993	12802	12566	12043	7188	7718	10504	9770	12267	12244	10479	10103	13421	11609	14550	13215
ENSG00000075151	13970	13737	15869	14220	10302	10441	13715	12882	16333	14955	14210	12882	24276	13668	11892	12367	12975	12522	17095	15527	10066	12300	12450	11546	15286	15227	10967	10146	13937	14821	10592	9841	9315	9014	11387	10012
ENSG00000251914	0	0	0	0	0	0	0	0	0	0	0	0	0	0	0	0	0	0	0	0	2	1	0	0	1	1	0	1	0	0	0	0	0	0	1	0
ENSG00000221808	0	0	0	0	0	0	0	0	0	0	0	0	0	0	0	0	0	0	0	0	0	0	0	0	0	0	0	0	0	0	0	2	0	0	0	0
ENSG00000236073	0	0	0	0	0	0	0	0	0	1	0	1	2	0	2	0	0	2	6	2	11	3	8	3	2	3	2	1	5	6	2	1	0	2	4	3
ENSG00000235112	0	0	0	0	0	0	0	0	2	0	0	0	1	3	0	0	0	2	1	1	0	0	0	0	0	3	0	0	0	1	0	2	5	1	2	0
ENSG00000287192	0	6	0	0	4	3	12	6	8	5	6	10	17	4	2	12	17	15	46	27	56	101	73	71	70	81	93	101	118	100	71	96	73	57	124	106
ENSG00000233072	2	0	1	0	0	0	0	0	0	0	0	2	3	0	0	4	1	0	4	5	2	2	0	11	10	2	10	3	9	7	17	6	13	11	7	16
ENSG00000227001	20	22	14	13	0	32	19	30	20	49	31	9	35	10	15	10	30	22	33	50	75	97	67	108	90	102	118	132	107	163	29	77	75	70	54	64
ENSG00000187952	13	39	27	18	23	16	23	26	44	20	34	23	33	18	25	12	19	14	25	16	21	84	23	40	83	21	30	22	79	62	31	9	5	13	17	32
ENSG00000142794	123	117	206	180	99	116	168	187	198	218	133	140	345	182	116	152	162	188	485	396	779	837	872	811	728	718	1022	928	1165	1138	528	480	575	586	584	617
ENSG00000176378	0	0	0	0	0	0	0	0	1	4	0	0	0	0	0	0	0	0	0	0	2	0	1	0	0	0	0	0	0	0	2	0	0	0	0	0
ENSG00000162551	91	52	223	193	136	167	52	54	168	170	153	165	73	39	49	47	52	57	156	154	358	438	366	375	169	155	372	368	457	377	163	144	156	153	180	90
ENSG00000289715	0	0	0	0	0	0	0	0	0	0	0	0	0	0	0	0	0	0	0	0	0	0	0	0	0	0	0	0	0	0	0	0	0	0	0	0
ENSG00000076864	1100	1139	2371	2258	1472	1539	2055	2017	2394	2158	2106	1855	3002	1746	1396	1379	1399	1283	1413	1315	2629	2934	2285	2288	2181	1803	3239	3154	3307	3435	1409	1391	1369	1417	1495	1364
ENSG00000117298	37642	36617	27904	24651	21209	21292	25502	23899	20161	18279	19174	16969	65932	39132	25647	26666	31109	30314	42527	38186	24602	28509	30877	27941	30667	32031	21195	21314	27611	27748	27149	29456	26499	23540	31964	28009
ENSG00000231105	11	0	15	0	0	6	0	0	0	7	18	0	13	0	0	13	10	7	147	84	146	225	146	185	119	178	183	157	216	232	170	172	128	150	141	171
ENSG00000236936	16	0	10	0	9	4	5	0	4	6	0	0	0	4	0	0	0	0	43	46	20	41	15	16	20	21	6	23	30	34	37	58	30	13	28	37
ENSG00000090686	6709	6147	8904	7258	5512	5807	6631	6404	7187	6975	7065	6343	10224	6245	5161	5826	6369	5862	4769	4477	5910	6957	6944	6064	5991	5052	6616	6101	7961	7957	4039	3689	4245	3844	5494	4616
ENSG00000231978	0	0	0	0	0	0	0	3	0	0	0	0	0	0	0	0	2	0	0	0	1	0	0	0	0	4	0	0	0	0	1	0	0	0	3	6
ENSG00000283234	0	1	0	2	7	0	0	0	0	2	17	0	1	4	1	13	10	4	5	0	2	2	12	10	3	0	3	10	2	19	16	0	3	15	7	11
ENSG00000187942	83	91	83	98	72	98	74	67	129	106	115	114	97	75	97	63	87	68	252	206	202	232	206	167	163	164	231	164	176	164	161	156	124	169	180	142
ENSG00000142798	34811	30925	43367	41251	34537	32219	29241	30915	56639	51135	42052	39791	48713	26692	30528	32083	31224	31160	35102	29173	49019	56257	54999	51251	36752	32429	54696	49898	64189	62124	26927	28295	37083	34871	45000	41224
ENSG00000232037	0	0	0	4	0	0	0	0	0	0	0	2	2	0	0	0	4	0	2	2	0	0	2	2	0	2	1	2	0	2	2	2	0	0	0	2
ENSG00000184677	4272	4059	4609	4305	3827	3953	4424	4099	5650	5334	5327	4905	8041	4683	4874	4935	6085	5673	777	727	1197	1716	1590	1623	1016	969	1436	1313	1739	1975	705	792	910	851	1427	1259
ENSG00000237200	3	2	21	6	12	15	4	4	10	8	14	12	14	5	10	7	18	12	0	1	1	10	4	4	3	0	1	2	2	6	0	2	3	3	6	5
ENSG00000219073	0	0	0	0	0	0	0	0	0	0	0	0	2	0	0	0	0	0	0	0	0	0	0	0	0	2	0	4	0	0	2	11	0	5	4	1
ENSG00000285959	0	0	0	0	0	0	0	2	0	0	0	0	0	0	0	0	0	0	0	0	8	5	0	0	0	0	0	0	0	0	8	0	0	0	0	2
ENSG00000273610	0	0	0	0	0	0	0	0	0	0	0	0	0	0	0	0	0	0	0	0	0	0	0	0	0	0	0	0	0	0	0	0	0	0	0	0
ENSG00000201919	0	0	0	0	0	0	0	0	0	0	0	0	0	0	0	0	0	0	0	0	0	0	0	0	0	0	0	0	0	0	0	0	0	0	0	0
ENSG00000142789	0	0	0	0	0	0	0	0	0	0	0	0	0	0	0	0	0	0	4	0	4	0	0	0	0	0	3	0	4	0	0	3	0	2	1	0
ENSG00000278124	0	0	0	0	0	0	0	0	0	0	0	0	0	0	0	0	0	0	0	0	0	0	0	0	0	0	0	0	0	0	0	0	0	0	0	0
ENSG00000201273	0	0	0	0	0	0	0	0	0	0	0	0	0	0	0	0	0	0	0	0	0	0	0	0	0	0	0	0	0	0	0	0	0	0	0	0
ENSG00000228397	0	0	0	5	0	4	0	7	3	3	4	4	18	5	4	8	9	0	23	7	17	22	15	23	14	16	6	23	11	17	17	29	5	6	4	7
ENSG00000218510	251	224	426	309	239	216	278	366	401	493	320	309	313	214	214	317	226	205	280	355	489	479	553	439	381	487	573	596	645	538	462	434	514	367	614	477
ENSG00000289694	0	0	0	0	0	0	0	3	0	0	0	0	0	0	0	0	0	0	61	0	86	0	0	0	0	6	0	0	100	0	0	1	0	0	0	0
ENSG00000070831	15560	15601	17239	15168	12143	13136	17891	17800	16873	15646	16427	14817	20648	12440	8643	8942	11442	10531	10096	9318	10639	11952	14077	13545	15089	14209	12795	11991	17762	17970	5380	4561	6647	5863	8313	7440
ENSG00000162552	0	7	8	0	4	0	0	0	17	0	8	8	0	0	0	0	4	0	108	69	160	170	149	185	102	94	215	173	258	315	72	84	94	119	182	216
ENSG00000285752	44	27	104	99	139	60	88	21	118	123	84	70	113	78	112	67	102	88	225	75	150	135	177	291	164	56	95	108	125	128	216	84	52	190	82	144
ENSG00000285794	3	1	9	4	1	2	1	1	1	4	2	2	19	2	1	1	2	1	1	2	5	2	8	5	2	1	1	2	1	2	1	7	1	2	5	2
ENSG00000230068	4	2	0	0	0	0	2	1	0	0	0	0	2	0	0	0	0	0	0	1	4	7	6	1	2	1	3	4	7	12	2	1	2	3	4	1
ENSG00000271428	1	0	0	0	1	0	0	0	0	0	2	0	0	1	0	0	0	6	0	2	0	0	0	0	0	0	4	3	0	0	0	0	6	2	0	0
ENSG00000285873	6	0	5	0	5	3	0	6	0	0	0	0	9	14	4	9	16	4	40	67	86	101	98	91	59	58	69	92	80	85	60	34	76	72	99	114
ENSG00000179546	1662	1514	756	633	583	679	1027	1006	393	325	486	392	2404	1550	419	483	669	626	1203	1062	727	854	1241	1051	1145	1161	758	599	757	804	1233	1256	663	526	898	785
ENSG00000261326	197	295	603	435	402	334	260	228	753	621	539	524	342	154	408	455	343	365	86	81	221	416	251	228	131	129	329	244	419	390	142	88	159	239	319	250
ENSG00000133216	2588	2620	1812	1510	2141	2219	2996	2757	1603	1497	1735	1722	10875	6977	2193	2307	3716	3256	2579	2408	1957	2327	4015	3688	4229	3863	1962	1722	2572	2846	5013	5267	2995	2982	4808	4133
ENSG00000265422	0	0	0	0	0	0	0	0	0	0	0	0	0	0	0	0	0	0	0	0	0	0	0	0	0	0	0	0	0	0	0	0	0	0	0	0
ENSG00000225952	0	0	0	0	0	0	0	0	0	0	0	0	0	0	0	0	0	0	0	3	0	0	3	0	3	0	0	0	0	0	0	7	4	0	0	4
ENSG00000264014	0	0	0	0	0	0	0	0	0	0	0	0	0	0	0	0	0	0	0	0	0	0	0	0	0	0	0	0	0	0	0	0	0	0	0	0
ENSG00000215906	0	0	0	0	0	0	0	0	0	0	0	0	0	0	0	0	0	0	8	11	0	0	0	0	6	11	0	0	3	0	0	4	0	0	0	0
ENSG00000227868	0	3	0	0	0	5	0	0	6	0	0	8	0	0	7	7	0	3	10	12	10	19	26	11	9	8	10	9	29	34	19	10	15	15	16	34
ENSG00000004487	13072	12728	14104	11841	9962	10133	15506	15218	13978	13386	15243	12136	24165	15019	11315	11942	15002	13715	7172	6593	8390	10274	11493	10493	11648	10049	12062	10780	14801	15056	7917	7463	8386	7416	10081	9021
ENSG00000263793	0	0	0	0	0	0	0	0	0	0	0	0	0	0	0	0	0	0	0	2	2	1	1	1	2	7	1	1	1	3	2	0	1	1	0	2
ENSG00000266802	0	0	0	0	2	0	1	0	0	0	0	0	1	0	0	0	0	2	2	0	2	0	1	0	0	2	2	0	0	2	2	1	2	1	3	0
ENSG00000169641	8349	8281	6216	5487	4933	5033	6887	6512	5628	5188	5467	5015	7360	4271	3283	3230	4067	4001	4378	3795	4005	4934	4984	5002	5006	5349	4980	4284	5824	5993	3482	3616	2761	2598	3674	3259
ENSG00000229010	0	3	0	0	0	0	0	0	0	0	0	0	0	0	0	0	0	0	0	6	4	2	2	0	1	4	4	1	3	4	2	6	0	0	4	9
ENSG00000206935	0	2	0	0	0	0	0	0	1	0	0	2	0	0	0	0	3	0	0	2	0	0	0	0	3	0	2	0	0	0	2	0	2	2	3	0
ENSG00000252578	0	0	0	0	0	2	0	0	0	0	1	0	1	1	0	0	0	1	3	0	0	0	0	0	0	2	2	0	0	2	0	0	0	1	2	1
ENSG00000240553	21	26	22	14	13	13	23	15	13	15	13	12	18	19	10	9	14	11	36	22	21	47	30	18	17	38	24	16	29	25	16	28	33	21	28	26
ENSG00000289014	5	4	6	4	12	0	7	7	4	6	0	0	15	6	0	0	6	13	34	43	15	15	7	10	19	13	12	16	20	27	30	46	8	36	42	34
ENSG00000271420	8	0	3	4	0	0	4	3	0	6	4	0	3	4	2	2	2	0	8	2	4	0	6	6	0	4	0	5	0	1	0	2	0	1	0	0
ENSG00000249087	89	100	363	233	231	212	69	89	434	343	364	313	121	76	196	237	192	162	97	129	117	179	150	145	97	110	172	157	141	156	127	70	70	96	142	137
ENSG00000125945	1335	1479	1535	1309	1115	1139	1190	1101	1319	1392	1370	1111	2190	1331	1058	1005	1379	1358	2573	2189	2582	3008	2594	2339	3061	3110	2327	2295	2997	3021	1662	1766	1645	1662	1935	1782
ENSG00000201405	1	1	1	1	1	1	1	1	1	1	1	1	1	1	1	1	1	1	1	1	1	1	1	1	1	1	1	1	1	1	1	1	1	1	1	1
ENSG00000204219	529	542	806	783	502	613	335	301	921	793	816	631	484	269	498	634	593	614	515	470	621	649	736	528	366	304	1003	936	976	848	260	363	688	633	606	530
ENSG00000232482	0	0	0	0	0	0	0	0	0	0	0	0	0	0	0	0	0	0	0	0	0	0	0	0	0	0	0	0	0	0	0	0	0	0	0	0
ENSG00000088280	1013	1017	1188	1099	686	727	517	519	739	738	545	540	1115	693	432	435	572	444	1283	897	645	685	627	713	722	718	579	519	583	632	640	634	482	376	435	423
ENSG00000007968	1168	1219	2938	2813	2366	2501	1840	1855	2868	2573	2484	2280	2150	1246	1570	1693	1820	1776	1217	935	785	1003	943	859	921	940	1026	934	996	1214	522	451	584	589	531	591
ENSG00000125944	28154	27591	33517	29036	22840	24812	31074	32081	29889	27984	29867	27596	56405	32624	26339	27876	29956	28930	18901	17568	14816	20213	22684	20261	25068	22634	14876	13764	22554	22167	19889	17637	17116	14482	19509	16533
ENSG00000284726	5	7	5	0	6	7	6	16	10	8	4	0	18	11	6	6	3	0	6	7	7	17	13	23	11	18	18	6	22	20	19	12	21	11	27	30
ENSG00000197880	0	0	6	4	3	0	0	0	0	0	0	0	0	0	0	0	0	0	23	40	34	57	50	36	26	13	24	25	24	27	45	14	14	23	21	26
ENSG00000235052	19	13	49	43	18	27	22	8	39	41	20	16	8	6	16	19	9	7	363	341	532	640	541	594	393	427	424	380	484	483	333	327	287	215	244	213
ENSG00000117318	19335	17589	23338	20639	16445	18087	14650	15360	18818	17020	18735	15585	19620	11655	11568	12352	13016	12513	18380	17722	23647	26260	25145	22993	17891	16159	18617	18942	20444	21353	16129	15649	19938	16372	18151	15524
ENSG00000285802	14	8	18	28	3	27	5	0	21	13	7	17	0	0	0	0	11	8	57	44	81	105	134	101	67	41	54	53	68	70	118	127	62	49	77	77
ENSG00000142676	114178	104357	131908	113461	94351	111603	96288	105763	113591	105825	118139	103284	199899	107579	92960	101354	114731	104973	129694	132069	128374	157137	158189	143276	109538	109705	121183	117634	151218	150689	121952	115371	146856	117234	158198	137489
ENSG00000236810	56	108	85	100	39	56	62	50	74	56	81	49	147	34	41	38	67	63	167	146	61	163	117	109	113	87	85	104	115	119	144	118	111	131	171	154
ENSG00000057757	4290	4248	3828	3169	2721	2864	6151	6578	4234	3897	5489	3919	8294	4960	2327	2602	3824	2946	1526	1315	1624	1825	2197	2230	3414	3168	2785	2037	3496	3592	2298	2347	1804	1475	2251	2120
ENSG00000011007	10154	10138	10892	9153	7777	8145	11035	10902	9090	8413	9254	8027	15935	10067	7639	8129	9598	8914	5972	5543	7828	9009	8526	7146	9673	9391	9788	10129	12450	12661	4568	4988	7084	6424	7424	6551
ENSG00000117305	665	689	1321	1101	778	848	892	887	843	929	822	736	883	646	506	574	750	618	1062	886	1188	1264	1269	1130	1184	1312	1155	1181	1290	1530	504	540	865	757	733	746
ENSG00000179163	393	290	663	527	433	453	486	488	636	543	641	569	1202	782	682	786	1126	1053	377	339	640	733	654	660	741	566	770	859	1039	940	644	680	961	834	1199	968
ENSG00000011009	5167	4818	5771	5413	4620	4933	5492	5757	5577	5192	5319	4695	14729	8632	6201	6440	6837	6904	3892	3743	3605	3963	4838	4331	4886	4450	4113	4131	5019	5402	5539	5088	5639	4612	6004	5724
ENSG00000117308	4263	4119	4622	4061	3400	3447	4609	4604	3394	3365	3194	2717	8382	5227	4004	3883	4905	4300	4570	4470	3808	4238	4867	4485	5166	5257	3118	3239	4173	4077	3936	3961	4584	3836	5667	4887
ENSG00000289835	3	3	4	2	3	6	4	0	8	2	3	8	8	0	7	5	15	11	8	3	16	13	9	7	3	10	9	12	14	19	14	12	14	9	12	11
ENSG00000189266	6203	6233	10299	9688	7549	8370	9661	10537	16791	15538	15893	14147	24919	16269	14984	15501	17836	16269	1741	1534	2272	3307	2750	2744	2595	2728	4900	4572	5376	5762	3861	3599	4511	3916	5045	4746
ENSG00000142677	65	31	155	136	116	155	95	35	170	139	130	129	252	166	101	98	121	78	42	26	53	68	61	31	39	22	56	55	52	66	40	58	25	34	41	43
ENSG00000225315	0	0	0	0	2	0	0	0	0	0	0	0	0	0	0	0	0	0	0	0	6	5	6	8	0	4	0	0	0	0	0	0	0	0	0	0
ENSG00000142661	85	82	105	100	171	123	56	65	42	55	53	59	81	61	34	26	49	39	91	81	90	74	122	174	60	65	35	31	74	59	59	44	14	30	39	13
ENSG00000230703	0	0	0	0	0	0	0	0	0	0	0	0	0	0	0	0	0	0	0	2	0	0	0	0	0	0	0	0	0	0	0	0	0	0	0	0
ENSG00000185436	154	122	177	207	184	158	189	187	236	178	186	176	388	203	157	176	220	184	145	102	320	265	263	297	297	266	345	255	425	433	205	184	278	200	313	276
ENSG00000288982	14	0	14	20	13	5	12	0	6	5	12	15	22	15	2	0	11	4	4	4	3	13	2	14	15	5	8	0	9	17	10	14	2	11	31	20
ENSG00000188529	16267	15896	23272	19764	16069	16396	15447	13814	19679	18193	18439	16714	29176	17002	17483	18715	20463	18688	9291	8047	13767	16646	16280	15924	11452	10637	16363	14185	20215	20318	9924	9781	12086	11165	15527	14189
ENSG00000286061	0	5	0	1	0	0	0	0	5	0	0	0	0	0	0	0	0	0	0	0	0	4	0	0	0	0	0	0	0	5	0	0	0	0	0	0
ENSG00000117602	614	539	1031	859	624	647	873	859	1016	821	938	888	1131	763	519	583	815	710	185	167	242	325	333	309	328	272	269	275	411	362	145	149	217	138	197	167
ENSG00000264443	0	0	0	0	0	0	0	0	0	0	0	0	0	0	0	0	0	0	0	0	0	0	0	0	0	0	0	0	0	0	0	0	0	0	3	3
ENSG00000158055	6	0	6	0	4	0	0	5	7	13	9	4	7	4	1	3	4	0	81	73	111	88	93	61	189	193	150	204	178	207	134	102	135	128	116	73
ENSG00000230023	0	0	0	0	0	0	0	0	0	0	0	0	0	0	0	0	0	0	0	0	0	0	0	0	0	0	0	0	0	0	0	0	0	0	0	0
ENSG00000001460	330	299	421	284	339	371	411	433	364	285	377	324	483	318	219	245	283	209	455	378	442	510	482	529	434	507	423	361	507	473	332	304	357	248	387	361
ENSG00000001461	2054	2156	2758	2357	1832	1950	2709	2650	2343	2432	2440	2184	4310	2646	2150	2360	2953	2881	2192	1831	1777	2124	2493	2328	2648	2248	1893	1892	2766	2963	2034	1769	2482	1941	2842	2327
ENSG00000232298	2	3	0	0	0	4	0	0	7	8	0	6	0	0	0	0	0	0	13	9	7	7	8	10	14	21	35	24	22	41	15	22	8	7	11	8
ENSG00000133226	13009	11862	16170	13672	10816	10886	12326	10502	15529	14049	12958	13604	17883	10559	12064	11926	12357	12335	2848	2456	5369	6590	6787	5483	3364	3016	5450	5156	6219	6598	3397	3559	4844	4465	6192	5434
ENSG00000285823	0	0	3	0	0	11	0	0	0	6	7	0	5	7	7	6	11	4	36	9	51	43	57	53	19	23	29	35	26	53	32	21	19	19	63	43
ENSG00000233755	0	0	0	0	0	0	0	0	0	0	0	0	0	0	0	0	0	0	0	0	0	2	0	0	0	0	2	0	0	0	0	0	0	0	3	0
ENSG00000020633	2833	3021	4048	3327	2735	2665	3026	2658	3248	2941	2631	2492	4198	2628	2860	2767	2990	3093	2578	2242	3264	3879	3995	3581	3045	2896	4190	3811	4496	4541	2131	2193	3987	3454	4876	4251
ENSG00000278034	0	0	0	0	0	0	0	0	0	0	0	0	0	0	0	0	0	0	1	0	2	1	4	1	1	2	0	0	2	2	1	2	2	1	4	2
ENSG00000229162	0	0	0	0	4	3	0	0	0	4	0	0	0	0	6	9	7	3	14	8	20	35	16	12	16	3	7	11	13	13	12	10	10	25	48	14
ENSG00000238482	0	0	0	0	0	0	0	0	0	0	0	0	1	0	0	0	0	0	0	0	0	0	7	0	5	0	0	0	0	18	0	15	0	0	13	9
ENSG00000169504	32830	32876	21123	18254	15061	16079	6973	6069	5806	5100	5977	5170	47616	28199	13038	13964	18628	17499	43602	38516	21379	25851	26729	25496	12550	12519	9209	8532	11202	10949	27830	26057	17268	14523	22108	19446
ENSG00000284657	5	2	5	0	0	2	0	4	3	4	3	4	3	3	6	4	3	10	21	19	12	20	23	30	28	13	14	20	29	44	59	33	22	29	23	57
ENSG00000117614	2599	2468	3261	2600	2126	2540	2667	2839	2524	2422	2741	2388	5517	3199	2291	2658	2878	2798	1399	1534	1934	2365	2502	2297	1635	1301	1869	1641	2357	2473	2035	1703	1962	1762	2205	2130
ENSG00000284602	48	31	126	74	78	54	53	44	112	109	140	165	84	45	43	97	54	84	75	96	69	64	107	87	85	47	88	46	82	81	82	97	50	82	145	122
ENSG00000204178	1889	1724	1881	1588	1193	1358	1643	1517	1420	1299	1313	1305	2674	1618	1088	1271	1712	1552	827	671	1219	1387	1319	1175	737	813	889	900	1254	1185	819	841	845	780	1126	984
ENSG00000225643	0	15	4	10	9	0	5	0	3	0	4	0	0	0	0	0	0	6	15	20	0	0	9	0	8	5	9	16	13	15	13	10	8	9	13	10
ENSG00000117616	2717	2861	4502	3599	3120	3294	2563	2385	5157	5156	4673	4186	3642	1882	3091	3292	3387	3305	1403	1033	1185	1537	1340	1581	1606	1496	1429	1284	1825	1923	1601	1709	1199	1180	1859	1783
ENSG00000187010	11	22	11	12	11	22	12	19	19	17	25	7	22	16	15	11	23	17	13	13	25	28	27	23	13	15	29	19	34	37	29	13	13	16	22	12
ENSG00000259984	0	0	0	0	0	0	0	0	0	0	0	0	0	2	0	0	0	0	1	0	0	0	0	0	0	0	0	1	0	0	0	0	1	0	0	2
ENSG00000188672	0	0	0	0	10	0	0	0	0	0	0	0	2	0	0	0	6	6	23	6	14	16	9	11	17	8	22	16	14	20	19	14	5	19	26	22
ENSG00000272432	2	4	15	8	0	11	7	9	0	3	10	6	14	9	10	8	9	10	41	19	13	30	16	33	29	13	18	24	16	38	41	39	33	31	45	35
ENSG00000261349	22	18	38	36	29	18	25	17	73	58	65	35	55	20	25	31	39	29	7	21	14	20	19	17	11	29	5	10	17	12	10	28	17	9	17	19
ENSG00000224183	43	38	59	29	31	45	44	43	41	48	26	22	73	37	32	25	69	55	15	46	29	26	36	26	22	46	25	24	27	46	13	20	25	24	37	27
ENSG00000183726	7111	6811	7145	6664	5267	5499	6589	6631	6543	5701	6776	5914	13347	7834	6204	6402	8136	7497	6862	6188	4659	5258	5552	5270	5827	5858	3767	3826	4963	5313	4807	4193	4959	3839	5514	5159
ENSG00000238084	11	4	7	9	5	10	10	5	6	21	3	12	18	11	9	12	18	13	1	16	21	4	7	7	17	9	5	5	16	10	3	4	1	4	13	4
ENSG00000157978	1707	1724	2840	2413	1989	2315	2505	2269	2283	2133	2145	2054	4667	2769	2182	2100	2601	2321	937	782	1012	1134	1287	1120	1488	1208	1265	1121	1687	1644	1456	1558	1491	1250	1919	1522
ENSG00000117643	10	13	17	12	16	26	0	4	8	10	27	0	18	5	14	8	14	8	23	17	6	8	33	4	11	11	21	14	26	22	10	12	15	32	17	27
ENSG00000233478	0	0	0	4	0	0	0	0	0	0	0	0	0	0	4	0	0	0	6	4	0	0	6	0	0	0	0	0	6	0	0	8	0	0	5	0
ENSG00000255054	3	2	2	2	7	0	4	0	5	1	2	5	0	3	0	3	2	9	3	0	0	1	0	0	3	0	0	0	0	0	0	4	4	0	0	4
ENSG00000228172	26	31	30	28	44	23	21	23	55	36	11	29	58	36	30	44	68	31	39	25	45	65	51	88	30	22	54	51	76	62	75	49	63	53	63	87
ENSG00000117640	2251	2174	3371	2994	2197	2304	2531	2359	2664	2577	2378	2156	4441	2646	2228	2406	2932	2730	1316	1194	2093	2419	2572	2386	1669	1527	2095	2084	2324	2334	1615	1482	1937	1712	2252	1716
ENSG00000272478	0	1	1	1	0	1	1	1	1	1	1	0	1	0	1	0	1	0	1	1	1	1	1	1	1	1	1	1	1	1	0	1	0	1	0	1
ENSG00000127423	1200	1078	1434	1098	1091	1160	1397	1595	1355	1251	1303	1031	1880	1297	1111	847	1274	1035	445	349	571	740	655	551	605	553	708	658	937	794	431	442	568	474	584	457
ENSG00000236528	7	0	12	4	0	7	0	2	13	13	0	8	6	3	14	7	4	7	4	7	4	14	16	11	7	6	6	4	7	4	8	10	14	9	18	15
ENSG00000162430	3634	3408	6122	5602	4253	4601	5582	5192	7092	6793	6123	6306	7377	4395	4714	4941	5146	4778	2975	2734	3636	4959	4649	4123	4990	4682	5602	5611	6594	6294	3086	3774	4885	4084	4835	4005
ENSG00000182749	1578	1656	1586	1511	1128	1291	1659	1374	1203	1112	982	939	2595	1765	1033	1042	1443	1270	1344	1206	1386	1641	1600	1656	1390	1503	1424	1203	1802	1631	1170	980	1445	1247	1477	1523
ENSG00000158022	0	0	0	0	0	0	0	0	0	0	4	0	0	0	0	0	0	0	14	0	5	11	17	8	9	13	8	0	0	10	16	15	0	9	12	0
ENSG00000158006	793	938	803	689	495	523	1236	1137	1024	908	1014	829	900	517	380	430	521	491	173	128	182	279	251	237	276	284	239	258	382	439	110	142	138	129	196	185
ENSG00000207237	0	0	0	0	0	0	0	0	0	0	0	0	0	0	0	0	0	0	0	1	0	0	0	0	0	0	0	0	0	0	0	0	0	1	0	0
ENSG00000197245	0	17	6	7	17	14	4	4	0	6	7	12	20	6	10	6	7	15	35	26	23	17	44	23	24	38	35	35	29	29	10	11	32	11	22	41
ENSG00000175087	926	880	890	881	787	726	1030	806	989	916	838	786	1349	770	673	714	899	784	451	439	659	872	798	696	689	821	867	889	934	1034	415	411	614	566	606	626
ENSG00000117632	12766	11629	20095	16212	14382	15271	16689	17637	24886	23171	24420	20962	27412	16626	16573	17564	19704	17853	17077	15671	15492	18034	19269	18520	21697	18595	21767	21545	28177	27376	14638	12909	17630	15357	17900	16854
ENSG00000229786	0	0	0	0	0	0	0	0	0	0	0	0	4	1	6	0	0	1	2	5	2	4	4	4	2	8	3	3	0	4	2	0	0	0	3	0
ENSG00000223624	0	0	0	0	0	0	0	0	1	2	0	0	2	0	0	0	0	0	2	0	0	4	1	5	0	3	0	1	1	2	0	2	0	0	2	1
ENSG00000283938	1	1	1	1	1	1	1	1	1	1	1	1	1	1	1	1	1	1	1	1	1	1	1	1	1	1	1	1	1	1	1	1	1	1	1	1
ENSG00000236782	123	19	23	72	33	60	51	121	58	13	59	13	60	50	58	32	69	77	182	134	88	73	98	71	99	108	139	96	69	88	61	91	90	65	127	121
ENSG00000142684	2989	2820	2198	2115	1700	2014	2502	2701	1642	1731	1836	1554	6174	3318	1909	2033	2159	2294	1939	1896	1637	1821	1820	1638	1801	1413	1320	1460	1885	1739	2129	1962	2408	1688	2189	2121
ENSG00000142675	236	246	252	250	252	262	303	250	314	370	426	343	642	355	311	313	354	329	841	659	987	1128	970	989	814	861	1157	1086	1094	1289	572	758	700	858	974	897
ENSG00000130695	3621	3524	4471	4013	3299	3311	3773	3224	4823	4269	4307	3867	6360	3847	3599	3755	4304	4097	661	626	912	1295	1307	1056	867	851	1294	1170	1652	1597	752	822	943	934	1245	1021
ENSG00000270733	4	0	5	4	5	7	15	5	7	6	12	10	6	4	1	7	8	2	4	1	5	6	4	6	5	8	3	4	3	7	0	0	0	2	8	2
ENSG00000176092	31	26	27	22	16	23	13	17	7	7	14	2	121	47	23	48	76	53	216	162	39	40	31	55	108	91	43	45	46	83	77	109	64	74	68	61
ENSG00000225854	4	0	2	0	0	0	0	0	0	0	0	0	4	0	0	0	3	3	4	3	0	2	0	4	4	8	0	0	0	2	6	2	4	4	2	4
ENSG00000158062	1781	1716	2801	2187	1961	1976	1743	1638	2318	2171	2249	1751	3456	1772	2065	2270	2218	2016	2070	1777	2444	2773	2950	2737	1712	1572	2236	2073	2569	2656	1866	2019	2283	2202	2819	2395
ENSG00000169442	0	4	4	0	0	0	0	0	0	0	0	0	4	0	0	0	0	0	13	17	0	5	9	0	0	0	8	7	0	11	0	9	0	0	0	0
ENSG00000142669	8488	8278	10708	9242	8853	10060	9818	9421	6698	6639	8266	8206	17596	10993	6546	6267	8160	8106	8501	8535	7814	11409	12825	11392	8943	8755	5088	5948	7261	7236	7642	7961	6888	6018	8814	7706
ENSG00000224129	0	0	0	0	0	0	0	0	0	0	0	0	0	0	0	0	0	0	0	4	0	6	2	5	0	4	2	0	2	8	8	0	0	3	4	2
ENSG00000117676	3868	3561	5308	4463	3577	3758	4049	3531	3835	3697	3536	3284	8161	4813	3891	3847	4341	4441	2023	1839	1635	1663	2303	1951	2259	2109	1878	1860	2401	2489	1651	1667	1719	1430	1952	1744
ENSG00000238705	0	0	1	0	0	0	0	0	0	1	0	0	0	1	0	0	2	0	0	0	0	0	0	0	0	0	0	0	0	0	1	0	0	0	0	1
ENSG00000117682	2957	3096	3088	2700	1990	2228	2880	2860	2464	2361	2192	2050	4646	2897	2041	2109	2569	2232	1789	1763	1999	2235	2361	2062	2006	1983	1513	1490	2049	2189	1617	1686	1477	1402	1791	1600
ENSG00000223583	0	5	5	0	0	3	6	0	0	2	0	1	10	2	13	4	6	2	11	0	11	7	8	0	0	5	18	5	14	13	4	10	8	16	9	5
ENSG00000198830	41004	41990	36622	29308	24951	26784	49269	52634	44724	41722	45912	38555	57847	32268	24037	25562	28869	26369	46497	44908	24310	28193	29134	28594	47161	41656	35429	34636	47503	46059	26694	20519	29173	24380	25511	22431
ENSG00000225891	7	15	13	8	13	4	12	8	22	25	29	16	16	1	10	11	13	16	14	20	48	33	44	51	18	30	44	46	33	49	45	36	30	10	37	21
ENSG00000060642	457	494	1180	1027	716	808	707	655	955	826	787	625	765	500	573	538	667	643	538	415	727	823	802	739	711	652	683	820	809	863	499	531	744	513	597	637
ENSG00000290006	0	0	0	0	0	0	0	0	0	0	0	0	0	0	0	0	0	0	0	0	0	0	0	0	0	0	0	0	0	0	0	0	0	0	0	0
ENSG00000117713	7661	7145	8320	7340	6573	6215	6933	6666	8599	7902	7996	7507	11687	7423	6923	7196	7894	7469	3624	3222	5592	6585	6038	5429	3976	3810	5263	4823	5594	6105	2330	2715	3160	2824	3483	3042
ENSG00000260063	43	66	74	57	55	78	77	77	79	118	106	76	116	47	43	77	57	56	149	128	224	239	272	247	257	204	297	244	364	320	97	130	201	140	167	178
ENSG00000253368	552	587	283	313	246	284	251	226	190	231	200	155	215	140	68	47	102	121	416	478	232	246	353	351	260	285	190	174	210	240	402	310	165	93	188	192
ENSG00000158246	283	240	143	112	100	116	175	206	197	125	273	180	305	185	26	63	133	112	2119	1906	441	541	740	660	1963	1884	637	677	764	696	1628	1575	395	328	612	521
ENSG00000214973	78	82	55	35	28	32	63	70	26	23	67	45	45	36	28	20	8	23	46	29	29	32	60	27	45	36	27	37	19	19	10	12	12	8	13	15
ENSG00000225159	351	317	409	225	162	151	268	285	196	202	178	125	323	224	154	152	389	280	226	207	180	392	437	355	250	273	168	182	350	439	131	163	144	123	251	272
ENSG00000090020	1809	2021	2348	1806	1768	2015	2344	2251	2099	2000	2223	2073	3524	2261	1568	1538	1821	1824	2582	2223	2282	2917	2788	2604	3091	3047	2799	2902	3658	3932	2227	2495	2194	1888	2454	2273
ENSG00000252098	0	0	0	0	0	0	0	0	0	0	0	0	0	0	0	0	0	0	0	0	0	0	0	0	0	0	0	0	0	0	0	0	0	0	0	1
ENSG00000142784	1883	1696	3095	2750	1979	2031	3034	2814	4350	4209	4359	3843	2790	1773	2011	1889	2039	1978	1879	1663	2528	2899	2769	2675	3632	3304	5088	5024	5615	5917	1372	1319	2466	2057	2596	1982
ENSG00000241188	0	0	0	0	0	0	0	0	0	0	2	0	0	0	0	0	0	0	2	0	2	4	0	1	3	0	3	0	0	1	1	3	0	0	0	3
ENSG00000287810	0	0	0	0	0	0	0	1	0	0	0	0	2	0	0	2	2	0	2	2	1	2	1	0	0	2	1	1	1	0	2	1	0	0	3	1
ENSG00000204160	2171	1917	2087	1725	1526	1583	2634	2445	2609	2275	2213	1874	3535	2560	1522	1581	2064	1803	502	424	561	735	673	546	1142	1219	1194	1294	1466	1491	536	524	566	518	683	633
ENSG00000226698	0	0	0	0	0	0	0	0	0	0	0	0	0	0	0	0	0	0	0	0	0	0	0	0	0	0	0	0	0	0	0	0	0	0	0	0
ENSG00000142751	2396	2294	2651	2274	1886	1974	2237	2076	2197	2156	2224	1926	3047	1710	1680	1642	1868	1902	1032	941	1209	1454	1473	1365	1288	1236	1303	1256	1511	1687	880	741	1063	1074	1396	1201
ENSG00000090273	22374	20836	20395	17722	15041	16810	20087	20857	15511	15253	14975	13986	47585	27469	17730	19363	20828	20331	13402	11475	13929	16527	19147	16286	13950	11779	10193	10228	14556	14314	19223	17567	16192	13598	19582	17630
ENSG00000175793	11640	11590	14620	14450	11597	13404	15910	16114	13041	12279	12489	11288	26358	15308	11085	11694	12460	12071	15554	14748	8089	9177	10571	9623	16250	17111	8997	8358	11517	11204	14167	15412	10041	8247	11435	10278
ENSG00000289554	93	95	102	86	106	92	105	59	105	93	68	70	158	97	122	116	121	127	87	80	109	151	126	114	81	87	153	151	160	211	53	75	76	85	139	122
ENSG00000198746	1279	1220	1077	952	829	735	1474	1580	1068	925	1102	895	1920	1097	697	812	1065	999	1387	1372	1115	1357	1339	1412	2122	2157	1178	1230	1680	1606	983	1098	1167	902	1186	1140
ENSG00000131910	3	0	0	3	0	0	0	0	3	0	0	0	3	0	4	4	0	0	21	29	25	39	36	36	31	26	12	25	42	26	16	18	24	11	25	12
ENSG00000142765	48	43	46	63	28	55	41	31	16	39	42	29	96	60	47	53	58	59	123	126	93	101	98	68	49	62	71	68	69	95	116	62	56	105	119	111
ENSG00000186501	2928	3057	3496	3185	2400	2663	2940	2850	2689	2555	2449	2332	5712	3700	2729	2922	3515	3164	1186	985	1343	1650	1601	1549	1452	1333	1447	1435	1955	1998	1089	1122	1388	1242	1674	1636
ENSG00000206888	6	4	12	19	7	6	4	8	10	10	4	5	10	3	10	9	7	11	12	8	7	11	9	10	4	9	7	5	10	18	8	8	5	13	14	15
ENSG00000241547	48	49	97	82	48	48	34	50	85	53	45	79	55	38	42	53	63	57	63	55	47	63	75	69	48	50	46	48	71	112	46	48	45	81	81	97
ENSG00000142748	0	0	0	0	0	0	0	0	13	0	0	0	3	0	0	0	0	0	20	8	5	4	9	11	0	10	9	11	7	3	5	0	9	0	8	7
ENSG00000181773	239	171	158	129	195	181	257	277	267	210	205	201	370	205	251	223	214	199	473	381	432	433	395	448	615	511	663	598	704	676	386	353	406	405	491	464
ENSG00000142733	1354	1176	2208	1978	1662	1767	1414	1229	1950	1866	1755	1538	3269	1925	1829	2001	2249	2007	527	500	724	860	916	798	740	558	736	635	892	960	806	696	917	885	956	868
ENSG00000241169	0	0	0	0	0	0	0	0	0	0	0	0	0	0	0	0	0	0	0	0	0	3	0	0	0	0	0	0	0	0	2	0	0	0	0	0
ENSG00000158195	13628	13868	18066	15612	12968	13474	14993	13899	15642	14354	14297	13669	33651	21317	16137	16525	20535	19481	8496	7555	9586	11996	12026	11310	9171	8697	10004	9476	13057	12648	8350	8872	10068	9573	13591	12062
ENSG00000235912	36	26	33	24	16	8	25	35	12	9	23	11	122	27	14	13	37	32	29	33	30	38	29	36	14	19	21	8	19	16	40	33	30	17	45	46
ENSG00000000938	4	0	4	8	0	0	0	0	6	0	0	0	0	0	10	0	8	0	140	100	60	126	96	109	110	145	87	89	134	144	134	127	96	93	101	104
ENSG00000233975	0	0	0	0	0	0	0	3	0	0	0	0	5	0	39	0	47	0	60	56	3	10	43	39	15	0	36	37	57	97	88	94	25	64	105	130
ENSG00000126709	222	251	303	218	253	244	268	387	414	389	450	404	1239	573	452	548	633	563	396	418	396	429	472	437	582	462	394	552	697	670	715	482	877	547	964	762
ENSG00000225886	0	0	3	0	0	0	0	0	4	0	0	0	6	0	0	0	2	0	14	6	0	10	4	11	8	16	8	4	8	7	10	11	9	10	19	7
ENSG00000206767	0	0	0	0	0	0	0	0	0	0	0	0	0	0	0	0	0	0	0	0	0	0	0	0	0	0	0	0	0	0	0	0	0	0	0	0
ENSG00000226662	0	0	0	0	0	0	0	0	0	0	0	0	0	0	0	0	0	0	0	0	0	0	0	3	0	0	0	0	0	0	0	0	0	0	0	0
ENSG00000207095	0	0	0	0	0	0	0	0	0	0	0	0	0	0	0	0	0	0	0	0	2	0	0	0	0	0	0	0	0	0	0	0	0	0	0	0
ENSG00000009780	515	534	755	669	600	634	540	640	649	671	583	626	1276	828	623	647	861	726	373	228	413	566	477	547	421	409	545	508	681	852	516	444	555	642	724	700
ENSG00000230833	0	0	0	4	0	0	0	0	0	0	0	0	0	0	0	0	0	0	0	0	0	4	3	8	3	0	2	0	0	0	6	0	4	2	6	0
ENSG00000231344	8	9	20	10	12	7	17	11	13	20	17	14	15	3	16	14	17	9	12	5	5	12	8	13	5	9	9	6	10	16	22	3	7	12	7	11
ENSG00000126705	4252	4437	4486	4148	3222	3316	3845	3703	4083	3844	3481	3530	7573	4221	3520	3607	3855	3767	5683	4744	4249	5138	3957	3571	4584	4700	4118	4093	4959	4793	2246	2772	2941	3028	3023	2639
ENSG00000117758	1099	1077	1290	1019	864	936	1796	1729	1575	1409	1563	1323	3443	2141	1157	1267	1588	1685	935	758	1080	1313	1280	1158	1589	1477	1817	1537	2235	2276	1616	1327	1569	1496	1964	2016
ENSG00000269971	2	1	4	0	0	1	4	4	5	7	2	0	0	1	1	0	0	3	5	8	2	2	3	5	3	6	10	3	7	5	7	4	1	5	5	3
ENSG00000270031	2	0	0	2	0	1	4	0	4	0	0	8	0	0	0	1	4	2	0	9	6	7	9	8	8	5	6	1	13	7	5	9	5	11	7	8
ENSG00000223062	1	0	0	0	0	0	0	0	0	0	0	0	0	0	0	0	0	0	0	3	0	2	0	2	0	0	0	3	2	3	2	1	2	0	0	2
ENSG00000130775	11	0	23	29	28	7	10	4	16	25	8	18	32	13	14	16	16	11	190	112	209	253	263	170	192	204	225	215	278	309	113	139	119	184	233	187
ENSG00000286433	2	0	2	0	0	0	2	5	14	0	0	5	0	0	0	0	0	0	7	15	19	9	12	7	12	9	27	21	16	19	8	23	14	16	31	34
ENSG00000117751	6237	5794	6962	6250	5082	5776	6512	6598	6272	5862	6601	6048	9755	5997	4680	4907	6283	5952	2919	2776	5131	6024	5812	5615	4390	4078	6242	5881	7888	7470	3812	3737	5964	4566	5906	5340
ENSG00000252947	3	0	1	1	5	5	2	0	5	12	2	1	4	10	1	7	4	6	7	8	2	8	7	3	8	6	10	12	8	15	16	14	17	12	25	10
ENSG00000117748	3610	3344	5784	5224	3870	4738	4876	5611	5747	5222	5962	5099	10450	6446	5218	5619	7437	6763	942	974	1625	1737	2047	1810	2054	1952	1944	1931	2968	3119	1735	1590	2281	1758	2627	2273
ENSG00000228589	1608	1006	1679	1433	1249	588	852	716	532	577	723	296	1590	914	647	670	1292	1850	1237	1291	881	1914	1462	1264	697	987	413	370	847	635	1044	766	1232	1127	1205	1119
ENSG00000169403	14	0	4	10	0	4	4	0	5	19	4	12	0	4	6	0	8	0	733	743	918	959	924	937	850	868	799	882	1107	1141	436	393	532	533	587	601
ENSG00000130768	117	115	137	90	75	80	66	65	113	153	99	53	191	111	119	162	175	124	167	114	145	151	116	102	81	136	169	128	177	133	117	102	243	170	174	201
ENSG00000227050	0	0	0	0	0	0	0	0	0	0	0	0	0	0	0	0	0	0	0	15	12	1	15	2	12	4	4	4	17	7	2	3	1	7	10	8
ENSG00000158156	179	188	288	219	140	204	278	238	185	283	219	199	604	370	240	206	291	281	92	70	91	168	124	78	154	118	111	100	125	128	105	90	76	106	107	112
ENSG00000158161	2850	3003	3365	3142	2287	2369	3411	3165	4013	3603	3374	3199	3199	2088	2331	2503	2640	2606	593	550	890	1078	1053	955	934	836	1037	913	1397	1296	432	410	515	593	685	701
ENSG00000238231	1	0	1	1	7	4	5	0	3	3	0	3	3	2	3	0	3	4	5	0	0	9	6	6	2	0	1	0	1	0	6	6	4	0	9	5
ENSG00000240750	1	2	0	4	1	0	1	4	4	5	9	5	0	0	0	1	3	2	2	4	10	14	8	4	0	1	7	3	14	12	4	10	9	3	4	10
ENSG00000126698	8992	9016	10688	9585	7970	8537	8134	8129	8313	7862	8396	7532	14631	9096	6765	6888	8391	7440	9926	9377	9094	10348	10664	9804	8803	8436	7128	7210	9264	8896	7133	7388	7521	6060	8345	7239
ENSG00000130772	821	912	1097	1016	905	740	1158	1211	1130	1019	1029	859	1872	1137	703	644	950	845	631	754	1062	1271	1278	1076	944	899	1148	1203	1523	1363	1164	955	1288	1187	1473	1253
ENSG00000290123	6	3	10	6	4	0	0	0	3	5	10	5	15	7	5	4	12	5	21	17	21	45	44	28	29	23	25	20	31	23	54	25	17	20	28	21
ENSG00000130770	11203	11669	12858	10972	8328	10967	8827	10863	8903	8400	9595	8961	28384	14197	11346	12020	13579	13191	20545	22681	12975	14570	13982	12884	13759	12687	10074	9452	13003	12986	21416	14964	20628	14680	20867	19345
ENSG00000270605	49	37	250	200	89	131	74	73	367	289	372	273	206	167	305	263	227	305	119	81	127	133	211	176	103	97	209	130	206	259	290	206	259	244	336	331
ENSG00000271398	4	1	0	1	0	0	0	0	0	0	0	2	3	0	3	2	0	1	25	26	26	12	16	9	33	22	16	13	12	26	38	51	23	14	32	24
ENSG00000130766	469	464	1131	934	782	865	769	806	1410	1525	1421	1021	1930	1339	1448	1671	1905	1798	2932	2534	2567	2946	3093	2958	5693	5566	4181	4465	5156	5727	3904	3739	3588	3244	3880	3372
ENSG00000279443	34	31	22	35	18	14	22	9	13	15	13	16	38	8	27	20	21	21	86	95	68	85	79	89	52	74	58	60	66	94	59	66	97	59	136	66
ENSG00000204138	4968	5483	6289	5471	4932	4834	5598	5222	6508	6023	5963	5675	10155	5866	5725	5361	6580	6227	1610	1509	1880	2619	2715	2694	1841	1856	2603	2255	3581	3903	1908	1829	2178	2184	2980	2794
ENSG00000206779	0	0	1	0	0	0	2	0	0	0	0	1	0	0	0	0	0	0	0	0	0	0	0	0	0	0	0	0	0	1	0	0	2	0	2	1
ENSG00000221216	0	0	0	2	0	0	0	2	0	0	0	0	0	3	0	0	2	2	0	0	3	0	2	1	0	4	4	1	2	2	2	0	4	3	6	0
ENSG00000180198	14086	13691	13945	12295	10148	10639	14442	14140	10979	10424	10722	9386	16607	9165	7713	8445	9046	8245	6828	6323	5891	6327	7875	7024	6854	6551	4984	5000	6941	7180	3620	3219	3943	3615	4238	3847
ENSG00000229820	4	2	0	0	0	0	0	2	0	0	0	0	0	0	0	0	4	0	1	0	0	6	0	5	4	3	9	0	5	0	8	4	9	0	1	1
ENSG00000242125	9836	10235	15850	12928	10939	10875	8827	7827	16510	15898	14104	11696	12503	6905	10672	11047	10599	10913	2595	2472	3612	4608	4334	4361	2491	2033	2186	2144	2933	2673	5963	5238	5748	4385	6415	5470
ENSG00000274266	1	1	1	1	1	1	1	1	1	1	1	1	3	1	1	1	1	1	1	1	1	1	1	1	1	1	1	1	1	1	1	1	1	1	1	1
ENSG00000200087	172	181	207	127	149	147	157	131	219	224	157	150	153	69	128	133	133	119	15	18	25	19	26	16	14	19	15	17	25	30	24	33	43	20	55	44
ENSG00000231468	31	18	14	0	16	18	0	15	10	17	8	0	14	8	10	14	5	12	28	36	28	39	22	20	42	0	27	0	27	33	35	32	34	19	44	43
ENSG00000120656	1659	1673	1473	1201	951	1086	1706	1844	1470	1363	1422	1372	2193	1073	944	954	1037	1048	1227	1076	1044	1135	1118	1045	1293	1263	1153	1054	1354	1335	1028	776	914	801	1037	1030
ENSG00000229388	46	34	28	26	13	30	15	26	13	4	8	18	53	19	3	17	18	18	101	160	180	158	192	185	125	128	149	140	185	135	134	159	203	168	232	206
ENSG00000188060	556	546	774	695	522	518	384	331	612	619	460	311	1188	605	714	644	817	602	946	852	1091	1156	1197	1136	1059	882	1365	1133	1207	1195	2132	1924	2249	1842	2322	2065
ENSG00000274978	9	16	9	8	6	8	6	11	6	4	10	1	19	6	7	12	6	10	46	46	27	31	33	43	30	20	28	15	49	35	135	185	63	61	152	113
ENSG00000270103	6	5	3	3	2	3	4	4	2	3	4	6	8	4	2	5	4	4	17	16	12	12	15	15	13	10	13	9	15	13	22	24	19	18	22	13
ENSG00000252777	0	0	0	0	0	0	0	0	0	2	0	0	0	2	0	0	0	0	0	0	0	0	0	0	0	0	0	0	0	2	0	0	0	1	0	0
ENSG00000162419	1296	1235	1033	821	711	780	1294	1225	1033	890	986	996	2503	1641	1157	1073	1495	1295	477	469	682	755	728	639	620	603	619	592	795	776	610	463	565	496	585	601
ENSG00000197989	3854	4583	4549	3903	3620	3641	3391	2657	4371	4098	4015	3205	4476	2328	2914	3132	3450	3287	1438	1378	1233	1509	1725	1736	1754	1674	1553	1375	2205	2374	2590	2552	2372	2040	3423	3331
ENSG00000180098	2010	1985	2185	2148	1412	1755	1772	1881	1692	1357	1437	1235	4384	2509	1671	1757	2158	1909	2181	1992	1709	2048	1954	1873	1693	1746	1345	1350	1750	1893	1718	1679	2041	1695	2193	1940
ENSG00000221539	42	74	54	49	42	56	23	28	67	48	55	38	44	23	25	24	34	33	35	33	19	38	35	37	46	50	35	30	51	59	52	51	24	23	60	52
ENSG00000278274	1	1	1	1	1	1	1	1	1	1	1	1	1	1	1	1	1	1	1	1	1	1	1	1	1	1	1	1	1	1	1	1	1	1	1	1
ENSG00000273544	2	2	3	2	0	3	1	2	4	3	3	3	2	1	2	1	2	1	1	2	1	2	2	2	2	1	1	2	0	3	3	0	1	0	3	0
ENSG00000274582	1	1	1	1	1	1	1	1	1	1	1	1	1	1	1	1	1	1	1	1	1	1	1	1	1	1	1	1	1	1	1	1	1	1	1	1
ENSG00000280498	1	1	1	1	1	1	1	1	1	1	1	1	1	1	1	1	1	1	1	1	1	1	1	1	1	1	1	1	1	1	1	1	1	1	1	1
ENSG00000233427	0	0	0	0	0	0	0	0	0	0	0	0	0	0	0	0	0	4	5	0	9	6	6	6	3	3	13	3	0	11	10	0	10	5	11	9
ENSG00000116329	7	6	4	6	6	14	4	0	4	9	4	9	0	15	8	0	8	0	202	145	165	159	174	162	165	184	140	94	143	165	102	99	123	123	130	118
ENSG00000198492	11290	10802	10219	8854	7508	6959	11213	10290	8931	8251	8660	7090	20486	12126	8460	9228	10813	10528	6714	6307	8297	9441	9493	8620	7561	7404	7973	7846	10108	10029	6391	6068	8514	6964	9109	8270
ENSG00000289291	56	60	47	73	59	42	59	51	32	67	98	44	156	81	22	53	51	48	226	218	287	273	300	197	359	397	271	236	236	248	299	313	293	199	308	276
ENSG00000159023	3588	3592	5566	4729	3511	3750	4109	3773	5236	4950	4569	4293	6708	3932	3793	3987	4570	4053	2302	2220	1693	1809	2251	1903	2989	2599	2544	2215	3266	3613	1681	1315	1259	1052	1334	1213
ENSG00000206704	0	0	0	0	0	0	0	0	0	0	0	0	0	0	0	0	0	0	0	0	0	0	0	0	0	0	0	0	0	0	0	0	0	0	0	0
ENSG00000277958	0	0	0	0	0	0	0	0	0	0	0	0	0	0	0	0	0	3	0	0	0	0	0	0	2	0	0	0	0	0	0	0	0	0	0	0
ENSG00000225616	9	7	15	15	0	2	4	5	0	5	8	9	14	5	4	4	7	27	20	27	10	19	9	17	7	14	17	0	26	15	12	10	7	7	24	26
ENSG00000253304	426	384	302	236	301	214	317	362	169	187	136	207	536	389	162	144	263	439	315	279	332	317	311	542	353	488	305	385	340	412	470	437	320	441	559	474
ENSG00000228176	0	0	0	0	0	0	0	3	0	0	0	0	3	8	0	0	0	0	0	0	0	0	0	0	0	0	0	0	0	5	9	0	4	0	7	0
ENSG00000162510	10	17	29	17	11	24	9	0	13	0	18	3	39	20	3	18	28	23	115	124	67	82	104	90	115	130	49	71	66	44	67	94	75	74	101	119
ENSG00000186056	30	58	60	91	38	48	37	32	69	38	23	38	90	49	63	58	64	72	194	121	160	158	187	171	174	200	196	122	216	200	213	163	186	226	287	254
ENSG00000287510	0	0	0	0	0	0	0	0	0	0	0	0	0	0	0	0	0	0	4	5	5	0	12	5	10	0	0	0	0	0	9	16	8	18	5	12
ENSG00000162511	22	36	4	16	22	14	12	0	13	9	32	35	12	30	38	64	86	84	122	122	83	107	122	83	41	102	97	67	106	121	97	94	137	110	190	144
ENSG00000264773	0	0	0	0	0	0	0	0	0	0	0	0	0	0	0	0	0	0	0	0	0	2	0	1	0	0	0	0	0	0	0	0	0	0	0	0
ENSG00000223382	0	0	0	0	0	0	0	0	0	0	0	0	8	8	0	0	6	0	12	0	0	4	12	0	0	0	0	0	8	0	9	9	15	6	22	28
ENSG00000060656	1471	1474	2725	2507	1781	1827	1134	986	2250	2151	1793	1452	1082	531	1168	1092	1470	1273	1238	931	1789	1905	1697	1429	1116	1100	1783	1714	1704	1750	516	506	836	750	925	726
ENSG00000162512	1259	1225	1882	1624	1524	1513	1991	1894	2340	2023	2138	1942	3726	2117	1892	2009	2120	2081	1331	1082	979	1112	1011	1055	1198	1170	1197	1183	1384	1427	1013	960	1378	1093	1346	1124
ENSG00000225750	0	0	0	0	0	0	0	0	0	0	0	0	0	0	0	0	0	0	5	9	11	22	16	11	15	14	17	10	25	23	25	13	13	14	23	16
ENSG00000116353	2280	2379	1769	1517	1081	1401	2405	2541	1498	1305	1635	1256	4694	2517	1221	1584	2023	1898	2516	2449	1320	1588	1743	1727	2720	2796	1155	1175	2079	1908	2157	2071	1755	1489	2340	1998
ENSG00000237934	0	4	14	3	7	9	7	0	9	13	6	4	7	5	9	9	9	5	7	6	13	20	15	16	9	10	25	13	12	24	9	7	4	17	12	23
ENSG00000116350	7947	7846	7972	6276	5192	5464	7978	7855	7271	6760	6675	5817	14205	8391	6652	6800	7682	7277	2458	2234	3526	4517	4704	4595	3894	3719	5156	4603	7055	6678	4406	3877	3974	3754	5181	4380
ENSG00000277916	1	1	1	1	1	1	1	1	1	1	1	1	1	1	1	1	1	1	1	1	1	1	1	1	1	1	1	1	1	1	1	1	1	1	1	1
ENSG00000084628	203	200	144	110	81	61	281	209	185	168	187	192	72	57	25	51	51	45	175	166	140	176	128	142	209	197	284	225	285	286	96	81	63	47	109	119
ENSG00000134644	10687	10098	12200	10296	8642	8690	11597	11031	13197	12792	12411	11109	18242	11572	10693	10649	11851	11078	2832	2398	4265	5365	5010	4766	3271	2926	5252	4581	6267	6537	2998	2874	4126	4145	5223	4888
ENSG00000237329	0	0	0	0	2	0	0	0	0	0	0	0	0	0	1	0	0	0	0	0	0	3	0	0	3	0	7	0	2	0	6	5	4	0	0	0
ENSG00000232768	3	2	0	2	0	0	0	0	0	0	0	0	0	0	0	3	2	0	0	0	1	0	1	0	0	0	0	0	0	2	1	3	0	0	0	2
ENSG00000168528	909	899	1128	989	789	765	727	726	1002	919	985	930	1463	837	695	858	1004	912	1232	1158	1627	1901	1695	1573	1197	1167	1460	1566	1629	1752	991	1015	1262	1042	1653	1382
ENSG00000229044	0	0	0	0	2	0	0	0	0	0	0	0	0	0	0	0	0	0	6	5	5	5	3	6	2	3	7	2	3	3	0	3	4	3	7	12
ENSG00000121769	67	77	116	132	91	127	48	34	122	70	89	84	67	39	34	59	80	63	74	149	176	169	151	186	75	87	121	104	170	165	57	70	28	59	83	51
ENSG00000060688	7193	6638	6510	5747	4519	4791	7228	7286	5915	5437	5841	4644	13372	8365	5466	6357	6745	6697	1737	1718	1540	1807	2295	2166	2758	2356	2027	1854	2948	3077	2485	2112	2061	2069	2654	2312
ENSG00000229447	10	11	17	11	14	10	6	12	7	17	11	6	32	17	40	10	26	24	7	11	16	21	16	35	17	19	34	19	42	26	15	12	24	49	44	38
ENSG00000121766	3012	2986	3866	3230	2701	2719	3747	3697	3099	2882	3356	3008	5939	3803	2390	2322	2886	2911	1880	1813	1818	1986	2125	1905	2380	2082	1617	1645	2339	2584	1893	1756	1252	1226	1692	1570
ENSG00000254545	0	0	0	0	0	0	0	4	0	0	0	4	6	4	2	0	2	0	2	0	3	5	2	0	4	4	2	2	0	3	3	1	4	3	2	4
ENSG00000134668	314	294	25	27	111	118	330	330	81	67	94	59	926	533	46	99	170	132	239	131	190	222	152	194	239	279	113	115	154	145	417	390	140	142	194	159
ENSG00000121753	2449	2473	2855	2685	2148	2196	1307	1224	1885	1614	1432	1305	2839	1531	1960	2177	2041	2063	2424	2078	3799	4309	3622	3265	1888	1489	3055	2739	3066	2865	1563	1531	2757	2709	3253	2784
ENSG00000266580	1	1	4	2	2	0	2	0	0	4	1	0	2	0	2	2	0	2	2	0	0	4	3	2	0	0	0	3	0	0	0	2	3	2	2	0
ENSG00000260386	0	0	0	0	0	0	0	0	0	0	0	0	0	0	0	0	0	0	0	0	0	0	3	0	0	0	0	0	0	3	0	2	6	0	3	0
ENSG00000265961	0	0	0	0	0	0	0	0	0	0	0	0	0	0	0	0	0	0	0	0	0	0	0	0	0	0	0	0	0	0	0	0	0	0	0	0
ENSG00000284543	1	0	2	4	0	3	4	2	3	0	5	0	1	1	0	2	3	3	24	24	11	9	9	9	15	22	12	5	18	16	18	28	13	10	7	14
ENSG00000142910	4862	4902	1777	1517	1217	1331	2681	2695	998	940	1000	975	9776	5598	2333	2801	3746	3291	8653	7555	2713	3118	3502	3050	4856	4983	1695	1669	1749	2071	6632	6749	4889	3746	6734	5777
ENSG00000121764	3	0	4	6	7	3	0	0	0	2	3	0	7	6	7	7	7	7	36	51	21	42	40	27	16	22	40	23	39	50	38	29	23	30	47	37
ENSG00000162517	3636	3567	3358	2792	2496	2403	2604	2652	1554	1634	1708	1388	6623	4157	2510	2647	3333	3093	3411	3266	2741	2780	3432	3210	2226	2085	1632	1672	2239	2071	2839	2671	3146	2590	3577	3034
ENSG00000235790	7	8	3	15	5	8	2	2	8	18	8	12	16	10	10	10	9	17	207	134	111	125	145	172	110	130	106	104	148	168	136	136	88	112	159	133
ENSG00000084636	1114	1093	910	706	624	672	853	808	707	754	615	521	1380	835	723	797	799	822	3925	3605	3112	3508	3284	3175	2510	2398	2748	2508	3041	3366	2829	2980	2754	2467	3437	3172
ENSG00000229167	21	23	11	18	10	16	11	9	8	7	12	0	48	19	20	13	16	19	105	76	50	48	55	61	44	47	12	24	32	30	95	78	29	39	81	77
ENSG00000264078	6	6	3	0	9	2	5	9	4	7	2	8	6	0	0	6	4	0	37	25	31	27	30	45	37	25	21	19	25	39	19	28	33	34	31	0
ENSG00000203620	0	0	0	0	0	0	0	0	0	0	0	0	0	0	0	0	0	0	20	32	17	19	25	16	15	20	11	9	11	31	25	33	16	16	27	30
ENSG00000184007	22612	23482	25953	22526	17040	18297	19925	19159	18732	16895	17387	15500	45852	27942	22678	22839	26583	24627	12205	11039	12379	14783	14540	13549	15148	13901	13557	13064	17189	16457	14494	14189	16108	13515	16856	14857
ENSG00000228634	0	0	0	6	3	0	5	0	2	4	0	0	10	0	8	0	4	6	7	7	0	6	3	8	8	9	5	5	10	17	5	6	9	0	16	15
ENSG00000269967	1	4	9	0	4	1	0	0	7	1	4	0	8	4	7	5	6	4	0	5	2	6	8	4	4	4	6	0	3	5	7	4	5	7	9	8
ENSG00000288678	1	1	1	1	1	1	1	1	1	1	1	1	1	1	1	1	1	1	1	1	1	1	1	1	1	1	1	1	1	1	1	1	1	1	1	1
ENSG00000121775	1809	1672	1881	1695	1447	1474	1881	1736	1465	1476	1457	1414	3064	1734	1340	1314	1616	1670	508	551	548	639	683	554	668	651	681	652	733	799	501	582	481	464	603	468
ENSG00000266203	0	0	0	0	0	0	0	0	0	0	0	0	0	0	0	0	0	0	0	0	1	0	0	1	1	0	0	0	0	1	1	0	0	0	0	0
ENSG00000276493	0	0	0	0	0	0	0	0	0	0	0	0	0	0	0	0	0	0	2	0	0	0	0	0	0	0	0	0	0	0	1	0	0	0	0	1
ENSG00000121774	25007	23579	22250	19184	15247	16953	25743	26511	18998	17386	19579	16806	45942	26775	15922	16609	20677	19295	29151	27066	21355	25227	26177	24129	29044	28294	20820	19594	27945	27464	21540	19568	21001	17992	22980	21061
ENSG00000203325	2	0	0	0	0	0	0	0	4	0	0	0	3	0	3	0	0	0	7	0	7	8	11	5	7	0	0	3	15	15	15	12	4	8	12	9
ENSG00000183615	19	11	34	18	26	36	15	8	45	25	38	24	10	5	4	8	26	8	60	41	31	42	34	24	36	36	23	16	33	13	22	21	0	22	46	17
ENSG00000182866	0	10	8	0	0	6	0	0	0	0	4	0	11	19	0	0	0	3	101	95	39	59	48	55	72	71	44	36	34	45	41	83	13	26	35	25
ENSG00000277617	0	0	0	0	0	0	0	0	0	0	0	0	0	0	0	0	0	0	0	0	0	0	0	0	0	0	0	0	0	1	0	0	0	0	0	0
ENSG00000116478	8729	8310	9984	8725	7381	7558	8392	8009	8343	7646	8138	7031	24554	15442	10654	11324	14504	13275	9953	9212	7787	8894	10725	9425	9841	9137	7495	7321	9962	9700	11834	11103	11200	9390	13208	11373
ENSG00000175130	3181	3073	6310	5252	5201	5464	6155	6107	10843	9117	11787	9360	6676	3979	4893	5156	6024	5388	1838	1871	2558	3072	4081	3230	4749	3974	7484	6178	8238	8436	3490	2933	4214	3508	4677	4024
ENSG00000162526	40	28	108	107	146	52	41	49	97	115	115	90	83	63	105	99	104	121	23	21	57	82	86	111	41	32	87	79	69	76	40	40	36	50	79	38
ENSG00000225828	360	378	910	774	901	790	308	228	932	790	767	807	679	311	650	825	976	869	289	320	847	1091	862	788	353	343	661	570	628	855	326	348	418	586	626	614
ENSG00000160058	2781	2764	4113	3718	2880	3131	3492	3443	4221	3670	3942	3666	5009	2750	2841	2700	3620	3476	1842	1801	2661	3157	2966	2953	3150	3269	3462	3269	4072	4216	1635	1687	1762	1893	2310	1973
ENSG00000025800	10316	10101	9533	8297	6525	6400	11832	11097	9711	8717	8285	7979	20550	13235	8771	8743	10662	10740	6683	5788	6764	8625	8913	8073	9554	9185	11162	9835	13647	13971	7559	6420	9662	8193	10728	9633
ENSG00000160050	663	625	941	854	720	894	666	809	686	550	784	545	2152	1056	782	983	1093	1091	1008	879	1026	1136	1293	1199	1234	1023	1073	825	1384	1485	1416	1306	1309	1271	1849	1688
ENSG00000222046	12	0	12	8	12	19	11	4	11	6	6	7	7	6	19	9	12	22	22	26	39	68	58	50	45	46	64	71	74	79	26	33	32	33	61	33
ENSG00000160055	862	836	754	599	511	575	993	883	879	791	823	701	1167	653	568	570	613	537	507	578	657	778	739	737	707	741	777	619	935	1032	428	438	499	395	545	539
ENSG00000084623	29598	29419	27038	23418	19454	20681	25194	25287	17753	16754	18166	15279	51554	30701	19786	20636	26459	24320	35753	32989	24603	29446	33290	29644	29503	29483	17276	17247	23296	23881	28009	25785	25399	20987	29319	25362
ENSG00000291132	290	297	510	425	451	329	236	220	407	448	324	285	244	143	294	305	276	278	219	204	358	359	383	429	295	237	358	326	429	457	253	239	195	189	263	242
ENSG00000220785	0	0	0	0	0	0	0	0	0	0	0	0	0	0	0	0	0	0	0	0	0	0	0	0	0	0	0	0	0	0	0	0	0	0	0	0
ENSG00000250135	2	7	0	0	4	1	0	7	3	11	11	0	9	7	8	14	9	0	7	4	21	19	6	11	8	2	4	21	3	8	3	4	3	0	0	14
ENSG00000084652	10400	10603	11824	9954	7987	8063	10605	10425	11446	10976	10417	8796	12144	7431	7266	6967	8133	7424	4604	4087	5172	6435	6330	6260	5550	5014	5769	5467	7295	7144	2849	3233	3873	3602	4164	3867
ENSG00000224066	4	8	15	14	12	7	8	2	17	10	14	10	11	15	10	12	18	13	21	8	36	46	39	37	27	28	48	34	42	34	24	18	29	16	21	41
ENSG00000160051	576	650	946	688	661	683	630	557	814	719	814	711	940	593	525	596	673	642	409	351	531	662	644	502	450	377	577	532	661	602	413	376	535	433	550	473
ENSG00000290045	38	3	3	6	24	3	18	7	22	49	6	0	4	0	5	5	10	0	114	60	16	46	32	19	28	140	23	27	24	35	50	74	5	26	34	7
ENSG00000224409	11	5	8	16	10	0	0	0	21	0	13	10	3	0	0	5	4	0	12	16	28	26	19	10	20	17	16	23	10	26	17	4	7	6	11	5
ENSG00000254553	0	0	0	0	0	0	0	0	0	0	0	0	0	0	0	0	0	0	0	0	3	7	0	0	0	6	0	0	0	0	5	0	0	0	2	0
ENSG00000273274	0	0	0	0	0	0	0	0	0	0	0	0	0	0	0	0	0	0	18	20	17	25	20	41	24	21	27	21	42	26	50	29	21	13	60	74
ENSG00000176261	1790	1848	1943	1686	1451	1747	1646	1629	1472	1168	1421	1220	3128	1449	1246	1273	1554	1422	2084	2068	1669	1934	2105	1689	1851	1764	1170	1137	1485	1449	1839	1636	1345	1169	1639	1463
ENSG00000200591	0	2	2	2	3	1	0	2	2	0	0	0	1	2	2	0	6	3	0	0	0	2	0	1	0	1	1	0	0	4	0	2	1	3	0	3
ENSG00000162521	19145	17759	24840	22019	17616	18059	18787	18419	21932	19979	19940	17500	34980	21195	19838	20975	24009	22163	12889	11356	12214	13630	16261	14920	14499	13125	13237	12813	17713	17387	14228	12258	14270	12197	16198	14822
ENSG00000162520	827	706	645	535	424	478	639	499	397	520	532	492	325	187	61	45	102	97	1032	1052	929	1222	1038	987	826	781	923	774	866	811	255	278	283	246	316	254
ENSG00000160062	1065	896	1382	1279	1009	1043	1113	1090	1372	1222	1413	1058	1737	1030	967	989	1317	1293	838	696	917	1146	1066	1091	876	872	1090	1013	1425	1328	667	657	670	669	844	672
ENSG00000121905	4	19	4	13	10	0	2	8	25	0	16	14	0	3	9	5	12	12	31	31	37	65	37	48	13	26	48	31	37	27	34	23	42	14	36	34
ENSG00000121900	935	840	727	716	682	632	1216	1163	752	711	1006	694	1325	705	458	494	637	577	1456	1379	1064	1085	1403	1202	1680	1526	1218	1206	1446	1511	891	903	886	691	865	954
ENSG00000278966	4	1	0	7	8	0	0	0	5	1	5	1	6	0	1	5	3	0	73	55	164	225	152	163	95	87	155	158	138	196	100	71	107	128	159	139
ENSG00000287691	1	2	0	0	4	0	0	6	3	0	0	2	9	0	0	0	0	0	36	30	41	45	32	29	33	29	30	26	33	44	40	40	13	28	69	33
ENSG00000116514	1106	1073	1021	968	906	804	1218	1042	1231	1034	1257	1117	2571	1546	797	865	1072	1036	927	733	1109	1361	1325	1267	1160	1066	1286	1194	1607	1708	1474	1650	1365	1295	1833	1675
ENSG00000162522	7124	7442	9659	8997	6889	7692	8541	7347	9398	8677	8266	7755	11523	6886	6104	6081	6714	6341	6241	5582	7161	8590	7025	6501	6112	5874	6268	6148	6731	7184	2381	2715	3647	3492	3905	3126
ENSG00000116497	1701	1573	3061	2342	2006	1968	2011	1810	2576	2671	2258	2220	2852	1932	2052	2018	2606	2308	501	558	923	1247	1194	1143	620	601	1119	989	1250	1355	759	727	737	743	964	948
ENSG00000160097	11	15	10	6	6	0	22	21	8	11	15	19	19	14	26	14	22	3	83	31	55	73	77	45	41	28	77	41	46	33	36	28	17	32	53	36
ENSG00000134684	36373	34767	24096	20303	16504	17012	29201	29025	16775	16462	17550	15055	52856	31686	16120	16591	20176	18638	55633	51880	22051	26900	27448	25005	44152	46280	14395	14289	20341	20545	26464	27999	13929	12026	17421	14467
ENSG00000278997	4	8	20	8	13	17	2	0	6	6	12	4	9	0	8	11	6	6	18	4	33	36	33	46	13	21	29	20	31	29	4	0	12	31	29	27
ENSG00000116525	468	422	717	591	578	547	531	460	526	435	514	489	759	508	347	400	623	518	261	180	464	529	573	448	248	279	386	402	435	432	273	268	351	333	436	412
ENSG00000279179	13	15	30	16	11	18	13	18	9	18	24	9	15	7	16	11	24	19	30	37	40	94	103	95	27	29	35	39	70	56	24	33	32	27	63	80
ENSG00000160094	835	725	1252	1254	978	1192	1246	1224	1541	1512	1937	1688	1732	910	932	952	1131	1052	1160	1130	1895	2169	2132	2126	1864	1863	2328	2230	2408	2498	1019	1073	1451	1339	1428	1077
ENSG00000270115	5	0	4	6	7	13	2	6	1	2	1	4	1	0	1	10	6	9	4	0	2	8	1	0	6	5	0	0	1	1	1	1	1	0	0	3
ENSG00000235907	4	0	0	0	0	3	0	0	0	0	0	0	0	0	0	0	0	0	0	6	5	0	6	1	4	6	2	0	3	3	5	0	4	9	2	8
ENSG00000121903	697	821	644	605	445	482	700	641	680	713	616	562	1020	632	485	549	590	488	820	719	945	1078	981	966	983	1038	1007	849	1228	1252	427	435	556	492	519	519
ENSG00000225313	91	47	130	121	75	73	79	38	125	169	86	130	114	63	96	100	186	135	80	48	80	122	92	81	98	50	96	88	164	147	108	137	81	131	159	161
ENSG00000134686	4832	4675	4759	4337	3630	3879	6368	6262	5397	5206	5455	4649	12851	8137	5277	5429	6991	6318	2496	2308	2310	2439	3023	2524	4903	4126	3518	3353	4753	4723	4452	4147	4517	3817	5348	4780
ENSG00000233246	0	0	7	0	0	10	0	0	9	15	10	3	7	0	0	0	0	7	0	3	9	7	0	0	10	0	4	10	15	6	8	0	9	0	12	5
ENSG00000184389	6	0	11	7	3	4	7	0	9	3	5	9	11	0	8	0	4	0	51	29	13	26	23	32	34	37	31	18	15	21	41	30	31	27	40	24
ENSG00000284154	1	1	5	3	2	1	2	3	3	1	3	4	7	2	2	3	10	5	1	1	1	1	1	1	3	2	2	4	2	2	1	1	1	3	2	1
ENSG00000222112	3	8	10	6	13	17	9	6	18	10	10	7	8	7	24	12	17	14	10	11	13	8	7	11	6	14	11	6	13	7	7	9	15	8	10	25
ENSG00000239670	0	0	3	4	5	3	4	0	0	0	0	0	0	0	3	4	0	0	10	23	33	57	41	45	10	16	22	27	43	54	33	26	24	40	87	89
ENSG00000236065	0	0	0	0	0	0	0	0	0	0	0	0	0	0	1	0	0	1	0	0	2	0	0	8	0	0	13	2	7	8	2	0	3	3	0	9
ENSG00000004455	50217	48701	43875	36952	29666	33644	43961	45391	31693	29596	30849	26726	72956	42521	28281	28700	34317	32512	50022	48766	31445	37562	40813	37836	43451	44236	24175	23516	35335	35826	29839	27211	26240	22038	30831	26941
ENSG00000276645	0	0	2	0	0	0	2	3	0	0	2	0	4	2	0	0	1	5	6	3	6	3	6	8	3	3	7	2	6	7	13	5	4	2	23	18
ENSG00000142920	34	71	125	127	157	136	42	17	78	58	78	60	109	30	28	54	91	89	118	110	238	234	257	277	56	79	100	114	86	147	111	130	125	100	138	157
ENSG00000163866	4055	4100	4949	4495	3676	4288	3977	4326	4095	3977	4073	3840	9433	5251	4470	4341	5068	5126	1354	1308	1602	1956	1812	1621	1404	1431	1450	1449	1929	1963	2035	1734	2113	1710	2544	2220
ENSG00000189433	0	7	6	4	4	4	0	4	0	0	4	0	4	6	0	0	0	0	202	157	88	103	98	113	96	185	110	95	137	140	140	173	52	35	92	89
ENSG00000255811	0	0	0	0	0	0	0	0	0	0	0	0	0	0	0	0	0	0	13	10	5	15	8	9	7	7	14	18	20	21	4	4	0	9	12	14
ENSG00000187513	2	0	0	4	0	0	0	0	0	0	0	0	2	0	0	0	0	0	254	276	142	221	184	180	147	199	90	124	141	121	152	132	82	87	103	89
ENSG00000230163	0	0	0	0	0	1	0	0	1	1	1	1	0	0	1	0	0	0	0	0	0	0	0	0	0	0	1	0	0	0	0	0	0	0	1	1
ENSG00000189280	10	21	7	4	0	0	20	12	0	16	14	29	41	48	10	8	31	27	164	161	146	167	164	145	164	130	117	153	180	144	97	156	89	79	133	123
ENSG00000188910	1923	1983	944	750	918	969	1679	1760	752	784	939	976	1748	923	490	463	636	705	4844	4288	1714	2080	2492	2336	4152	4528	1921	1868	2474	2442	2780	3254	1552	1244	1939	1689
ENSG00000163867	1180	1189	1523	1366	1099	1048	1165	1299	1254	1338	1346	1290	2436	1487	1404	1528	1832	1637	608	590	1156	1285	1136	1192	782	751	1089	1033	1309	1386	1005	937	965	690	1197	950
ENSG00000284773	14	15	31	36	22	37	31	7	54	48	60	63	31	5	45	30	21	22	532	562	948	1090	1026	1000	1069	1044	1769	1699	1918	1990	538	616	1057	899	1040	910
ENSG00000241014	5	3	8	5	7	3	3	1	4	3	6	4	1	0	3	1	6	1	15	11	9	26	13	25	34	23	24	16	41	39	15	13	20	20	24	17
ENSG00000243749	565	430	623	430	301	410	606	537	641	625	643	541	655	413	341	290	232	243	639	555	305	414	287	305	775	654	452	364	649	510	467	426	395	212	358	314
ENSG00000271741	101	162	121	165	236	216	194	204	328	218	171	153	394	176	155	192	204	261	110	88	100	136	283	170	86	133	152	232	111	213	103	182	118	260	109	151
ENSG00000197056	1184	1213	1133	928	755	698	1120	1121	1273	1150	1020	907	2202	1482	854	1155	1307	1195	405	408	676	783	695	715	476	412	726	700	880	827	566	514	734	653	833	739
ENSG00000233940	0	0	0	0	0	0	0	0	0	0	0	0	0	0	0	0	0	0	0	0	0	0	0	0	0	0	0	0	0	4	0	0	0	0	3	0
ENSG00000284640	0	0	0	0	0	0	0	0	0	0	0	0	0	0	0	0	0	0	32	23	13	11	17	10	8	15	0	4	18	13	14	11	7	0	7	7
ENSG00000228348	2	4	2	0	0	0	0	0	0	0	0	0	0	0	1	0	0	0	2	0	1	0	3	5	2	3	5	5	5	2	2	0	1	0	4	3
ENSG00000116560	41638	42305	42429	36003	31937	34423	45920	44649	41526	37677	44518	38520	82768	49593	35311	39617	43573	39943	19277	18383	20729	22965	24389	22393	27524	25456	27924	23718	30753	31088	22652	21419	25193	21143	28650	26557
ENSG00000239636	4	0	0	0	0	0	0	0	5	0	8	4	15	14	3	0	0	10	28	24	20	45	14	19	33	29	21	28	34	28	32	14	42	20	50	54
ENSG00000116819	61	50	33	17	32	36	25	52	16	34	50	43	91	42	30	42	86	62	108	125	104	130	77	115	133	133	111	122	115	144	85	98	101	95	160	93
ENSG00000240374	0	0	0	0	0	0	0	0	0	0	0	0	0	0	0	0	0	2	0	0	0	0	0	0	0	0	0	0	2	4	0	0	0	1	6	0
ENSG00000201542	0	0	0	0	0	0	0	0	0	0	0	0	0	0	0	0	0	0	0	0	0	0	0	0	2	0	1	2	5	0	2	0	0	2	0	3
ENSG00000227409	0	0	0	0	0	0	0	0	1	0	0	0	2	2	0	1	2	0	1	2	2	2	3	3	0	1	2	2	2	2	3	1	0	2	0	5
ENSG00000146463	6398	6415	8167	6901	5454	5573	6855	6804	7286	7037	6722	7027	12364	7804	6170	6407	7556	6962	2548	2285	3329	4195	3814	3566	3611	3052	3620	3164	4279	4358	3576	3229	3660	3246	4085	3884
ENSG00000278702	0	0	0	0	0	0	0	0	0	0	0	0	0	0	0	0	0	0	0	0	0	0	0	0	0	0	0	0	0	0	0	0	1	0	0	0
ENSG00000142687	4707	4611	5938	5445	4190	4159	6336	5611	7273	6727	6681	6113	10528	6605	6197	6351	7306	6557	4219	3979	4041	4788	4852	4532	6043	5871	5986	5607	7740	7521	4136	4102	5964	5157	6467	5749
ENSG00000236274	0	0	0	0	0	0	0	0	0	0	0	0	0	0	0	0	1	0	2	2	0	0	0	4	0	0	0	0	2	0	3	0	0	3	8	10
ENSG00000229994	772	493	580	772	753	563	342	735	554	798	878	776	1495	596	644	398	465	683	558	393	699	771	831	587	542	594	783	746	817	552	562	542	585	344	608	590
ENSG00000020129	4421	3999	4125	3634	3359	3610	4687	5036	3569	3145	3482	3183	7261	4365	3467	3591	4130	3900	2073	2032	3366	3624	3908	3789	3297	2938	3441	3391	4222	4489	2571	2108	3478	2838	4064	3612
ENSG00000142686	1571	1591	1851	1389	1216	1428	1522	1344	1414	1265	1358	1152	3433	2015	1592	1740	2344	2138	612	553	859	1075	1158	1192	554	636	704	713	905	908	895	830	1071	824	1286	1215
ENSG00000126067	14565	14648	18326	15529	12769	13752	15212	16164	13848	12722	14977	13455	45726	29272	18478	19200	23006	22439	11561	11407	12784	14939	16255	14536	14914	13150	9971	9928	13929	14608	18168	16593	17288	13586	20243	17577
ENSG00000134698	384	371	733	539	477	427	548	444	897	880	743	786	888	451	628	597	602	716	370	335	509	553	465	492	422	480	645	476	643	648	245	288	316	328	376	325
ENSG00000092853	6155	5382	8378	6895	5589	5778	6856	7154	6788	6033	5271	5190	11036	6482	5594	5970	7012	6345	2073	2206	2045	2426	3449	2993	3460	2977	2696	2232	3555	3811	2749	2295	2071	1858	2759	2496
ENSG00000232335	0	0	0	5	0	3	0	3	0	0	0	6	0	3	12	0	8	9	15	1	17	21	26	23	15	7	10	22	26	27	23	14	20	12	24	42
ENSG00000092847	5026	5093	5654	5104	3810	3716	6468	6079	6138	5696	5108	4963	10123	5997	4483	4510	5516	5144	2051	2053	3210	3939	3836	3926	3829	3627	4643	4152	5693	5574	2527	2267	3211	3022	3750	3046
ENSG00000271164	0	0	0	0	0	0	0	0	0	0	0	0	0	0	0	0	0	0	0	0	0	0	0	0	0	0	5	0	0	0	0	0	0	0	0	0
ENSG00000271914	0	0	0	0	0	0	0	0	0	0	0	0	0	0	0	0	0	0	0	0	0	0	0	0	0	0	0	0	0	0	0	0	0	0	0	0
ENSG00000286899	4	4	0	0	0	0	0	0	0	0	0	0	12	0	0	0	0	0	0	0	12	8	0	5	4	0	9	4	5	11	0	4	0	4	2	6
ENSG00000232862	4	0	0	0	0	0	0	0	4	0	0	0	0	0	0	0	0	0	25	25	21	40	24	27	15	23	26	19	34	40	18	25	25	30	24	27
ENSG00000126070	2465	2213	2533	2122	1889	1612	2396	2271	2571	2219	1971	2054	5561	3506	2697	2893	3591	3440	1433	1429	1958	2636	2521	2413	1912	1963	2321	1985	2947	3194	1772	1656	1942	2005	2972	2733
ENSG00000271554	0	2	0	0	0	3	0	0	0	5	0	0	0	0	3	0	0	5	0	0	2	0	2	0	0	0	2	0	3	3	3	0	3	0	6	6
ENSG00000171812	41	31	20	0	17	14	19	27	41	27	29	24	18	16	16	12	10	25	295	215	215	207	236	239	290	258	247	260	316	376	126	140	127	115	162	145
ENSG00000116863	2210	2223	2140	1747	1568	1637	2461	2472	2015	1764	1820	1534	2900	1508	1059	1185	1463	1316	1213	1122	1921	2217	2046	1906	1685	1627	2250	2236	2382	2572	1075	1047	1644	1466	1770	1605
ENSG00000116871	10868	11625	10043	8923	7413	8176	11053	10020	7229	6908	8176	6368	20189	11504	6063	6388	8192	6874	5390	5064	5918	6711	6438	5309	6573	6036	6610	5611	5575	5955	5534	6023	5173	4619	5021	4572
ENSG00000054116	4009	3816	4128	3586	2690	2872	4073	4036	3840	3513	3474	3181	6869	4267	3006	2772	3817	3611	2789	2730	2352	2628	2872	2833	3223	2864	2528	2339	3413	3444	3025	2607	2940	1906	3154	2792
ENSG00000286379	4	0	27	13	15	25	4	3	14	18	8	30	9	10	8	14	11	14	46	74	131	185	130	165	48	41	115	73	122	171	57	78	38	78	128	67
ENSG00000214193	388	387	887	896	732	609	341	312	718	775	612	561	520	324	428	538	501	599	704	521	1194	1348	1240	1046	686	620	1131	1080	1267	1441	683	745	1056	1098	1174	1302
ENSG00000142694	182	113	7	16	10	15	110	125	8	19	22	16	214	57	12	6	24	10	129	184	16	5	13	12	153	158	28	16	16	14	162	56	30	8	6	10
ENSG00000231849	0	0	0	0	0	0	0	0	0	0	0	0	0	0	0	0	0	3	0	2	0	1	0	1	0	2	1	0	3	4	1	0	2	0	0	1
ENSG00000054118	14310	14398	16283	13778	11772	12747	15451	15146	14002	13836	14066	13824	30558	17475	14947	15971	18407	17930	8342	7403	9822	12198	13559	11887	8467	8424	9099	8336	11659	11984	9890	8510	9095	8716	11653	10366
ENSG00000196182	1320	1303	1490	1341	994	1125	1945	2073	2759	2557	2761	2447	2584	1631	1362	1406	1737	1547	1205	1063	1236	1510	1326	1391	2186	2163	2539	2286	2633	2798	970	1068	1190	1177	1443	1227
ENSG00000181817	2389	2088	2501	2100	1709	1661	2247	2354	1669	1696	1595	1439	4129	2256	1661	1509	1644	1573	2138	1901	1586	1608	1719	1562	2088	1843	1036	1074	1284	1275	2072	2032	1278	1116	1480	1200
ENSG00000116885	139	120	218	184	215	173	140	165	155	134	178	144	160	40	98	109	133	115	183	153	217	222	212	275	140	207	181	243	250	227	111	131	162	164	222	124
ENSG00000201448	0	2	1	0	2	3	0	0	0	1	0	2	0	0	0	2	2	0	0	0	0	0	0	0	0	2	0	0	3	0	0	0	0	0	5	0
ENSG00000119535	21	24	0	45	30	61	0	5	38	40	108	53	7	10	82	52	8	0	42	18	52	0	10	8	0	4	79	48	7	6	24	30	71	35	27	19
ENSG00000116898	9278	9098	9172	8148	7082	6848	8488	8962	6359	6025	6895	5862	18529	11139	7347	7575	9204	8203	10644	10519	9842	11283	11280	10293	10429	9998	7058	6903	8772	8995	9978	10184	9642	7908	10790	9911
ENSG00000233621	498	484	686	641	456	546	453	427	392	306	316	217	599	415	272	261	271	284	365	313	283	341	288	316	355	253	226	233	285	261	350	356	273	270	301	258
ENSG00000163874	1369	1402	1803	1544	1302	1380	1595	1403	1894	1748	1531	1429	1792	1116	945	975	1015	927	3579	3030	3305	4129	3677	3798	3738	3438	4791	4807	4727	4693	4897	5064	5035	4643	5983	5309
ENSG00000283724	1	1	1	1	1	1	1	1	1	1	1	1	1	1	1	1	1	1	1	1	1	1	1	1	1	1	1	1	1	1	1	1	1	1	1	1
ENSG00000237749	8	4	11	2	6	0	2	0	8	4	2	0	2	0	4	0	8	9	4	14	4	8	9	15	0	0	7	2	8	18	5	4	7	4	23	16
ENSG00000163875	3966	3927	4409	4059	3179	3226	4266	3990	3981	3593	3805	3466	5605	3446	2729	2709	2997	2770	2391	2096	2574	3008	3282	3030	3346	2943	3256	3189	4305	4225	2054	2072	2186	1839	2469	2206
ENSG00000263675	5	2	3	3	2	4	3	5	7	2	3	3	4	5	2	5	4	2	5	5	12	12	12	9	10	10	13	11	15	16	8	7	10	5	13	7
ENSG00000163877	1916	1846	1910	1575	1303	1362	2073	2186	2038	1862	2112	1645	2397	1439	1151	1113	1291	1227	2766	2338	2600	3069	2835	2756	3569	3266	2816	2783	3563	3510	2481	2550	2008	1786	2286	2099
ENSG00000232273	1	0	8	0	0	6	0	5	0	0	0	0	0	0	0	4	1	0	12	11	21	10	10	5	10	13	3	7	6	7	19	3	7	1	10	18
ENSG00000163879	0	15	8	6	0	4	10	7	10	2	9	3	5	9	14	4	10	13	81	65	81	106	61	110	73	101	84	74	112	59	124	121	84	105	77	163
ENSG00000134697	13169	12608	10702	9123	7811	7913	11221	11267	7996	7667	8285	7408	25004	15027	9695	10511	13201	12599	6900	6685	6230	7986	8631	7721	7049	6428	5544	5108	7586	7763	8174	8521	7472	7004	11240	9909
ENSG00000183317	0	8	1	4	0	6	0	10	8	4	14	0	0	0	7	0	4	0	38	35	5	37	12	12	19	31	56	29	61	37	10	19	15	22	13	14
ENSG00000200421	0	0	0	0	0	0	2	0	0	0	0	0	0	0	0	0	0	0	0	0	0	0	0	0	0	0	0	0	0	0	0	0	0	0	0	0
ENSG00000116922	2120	2225	2210	1864	1744	1598	2182	2161	1810	1612	1868	1571	3397	2087	1655	1631	2067	1928	992	818	1413	1743	1650	1608	1363	1294	1554	1392	1961	2129	1641	1434	1758	1510	2112	1868
ENSG00000134690	4348	4493	3415	2977	2888	2872	5437	4944	5441	4945	5869	5075	6959	4090	2458	2787	3071	3123	1178	1014	1187	1482	1705	1397	1651	1481	2140	2136	3004	3059	1127	1086	1542	1267	1513	1345
ENSG00000185090	5466	5313	6907	5549	4186	4565	7521	6756	6125	5549	5469	5026	11389	6711	5928	5908	6530	6363	1728	1462	2544	2803	3385	2948	3394	2769	3540	3706	4322	4187	2137	2031	4135	3451	4118	3578
ENSG00000233728	0	0	0	0	0	2	0	0	0	0	0	0	0	0	0	0	3	0	0	0	0	2	2	0	2	4	1	0	4	4	2	3	3	2	0	3
ENSG00000197982	2309	2180	1362	1001	851	1070	1796	1686	934	835	1274	1023	3985	2277	870	1224	1669	1401	2031	1789	979	1073	1111	884	1771	1316	1003	813	973	907	2082	1886	1304	975	1933	1593
ENSG00000235673	0	0	0	0	0	0	0	0	0	0	0	0	0	0	0	0	0	0	19	0	11	24	25	22	19	22	18	11	19	22	10	9	6	21	16	23
ENSG00000188786	2150	2282	1996	1677	1571	1609	3096	3050	2767	2477	2569	2460	5836	3645	2340	2457	3197	3130	1710	1589	2190	2577	2369	2154	2334	2274	2239	2163	3113	3164	1673	1781	2046	2223	2714	2443
ENSG00000230955	0	0	0	0	0	0	0	0	0	0	0	0	0	0	0	0	0	0	0	0	0	0	0	0	0	0	0	0	0	0	0	0	0	0	0	0
ENSG00000204084	1280	1227	1659	1439	1067	1068	1505	1450	1504	1605	1390	1267	2130	1276	1159	1114	1206	1290	1396	1163	1392	1818	1768	1616	1353	1533	1273	1111	1578	1773	1402	1243	1289	1111	1309	1210
ENSG00000252448	0	0	0	2	0	0	1	0	2	1	0	1	0	0	1	3	0	0	0	0	2	0	3	0	0	0	0	0	2	0	1	0	0	0	2	0
ENSG00000222282	0	1	0	3	0	0	0	1	1	1	0	0	0	0	0	0	0	2	0	0	0	3	2	0	0	0	1	0	0	2	0	2	0	0	0	0
ENSG00000196449	2546	2401	1817	1579	1322	1307	2915	2613	1753	1577	1781	1188	4284	2566	1741	1643	2384	1954	1843	1628	1412	1733	1888	1803	2472	2068	1676	1628	2139	2098	2386	2206	2495	1967	2851	2474
ENSG00000183431	16626	16226	17795	14912	13021	14114	17489	17180	14942	14244	15018	13091	31625	19422	13514	14437	17696	16610	14599	13593	12921	15787	17229	16063	17254	15139	13005	12982	18083	17929	14292	13781	14486	11987	16958	15788
ENSG00000212541	3	4	5	5	4	4	1	0	2	1	2	2	11	3	6	5	6	17	8	4	7	9	6	4	5	7	9	4	10	9	11	3	7	9	14	7
ENSG00000183386	4777	4662	2729	2470	2162	2315	4285	3893	2176	1955	2111	1828	6923	4142	1859	1829	2410	2403	3415	2934	2683	3121	3783	3619	3959	3329	2748	2796	3034	3493	3922	3782	2986	2477	3539	3167
ENSG00000215895	15	17	83	35	27	22	14	13	8	2	10	17	28	4	16	12	6	23	25	23	54	188	179	143	8	21	8	2	36	39	11	23	14	16	40	33
ENSG00000224592	6	0	0	0	3	0	0	0	6	9	10	12	5	0	0	2	4	0	15	11	0	5	8	0	13	9	6	11	7	9	0	3	5	2	8	6
ENSG00000223589	0	0	0	0	0	0	0	0	0	0	0	0	0	0	0	0	0	0	0	0	0	0	2	0	0	0	0	0	4	0	0	0	0	0	0	0
ENSG00000265596	0	0	0	0	0	0	0	0	0	0	0	0	0	0	0	0	0	0	0	0	0	0	0	0	0	0	0	0	0	0	0	0	0	0	0	0
ENSG00000185668	4	0	0	0	8	4	6	2	0	0	0	4	25	12	15	2	10	8	134	119	35	34	45	37	108	137	73	55	83	66	142	140	80	77	129	120
ENSG00000183520	6486	6398	5979	4907	4367	4657	5960	6368	4424	3961	4473	3775	11578	6573	4290	4474	5842	5488	2604	2354	2415	2703	3183	2887	2388	2091	1957	1859	2346	2369	2317	1931	2146	1843	2672	2588
ENSG00000273637	0	0	0	0	0	11	0	0	0	0	6	0	0	0	0	0	0	0	0	0	0	0	23	0	17	0	0	0	0	0	46	23	24	0	0	0
ENSG00000116954	2140	1885	2150	1830	1528	1605	2062	2186	1821	1996	1819	1689	3569	2165	1502	1455	2127	1896	2043	1993	1930	2059	2388	2292	2216	2653	1990	1933	2501	2841	1858	1737	1846	1449	1898	1828
ENSG00000228436	7	7	15	11	25	9	0	10	17	3	16	13	9	21	6	19	6	0	36	38	19	33	45	27	46	40	23	37	50	40	50	24	20	25	25	20
ENSG00000274944	4	7	16	30	14	0	8	0	8	18	0	7	17	4	11	0	13	8	23	24	12	44	10	41	8	43	42	23	44	39	3	7	22	10	42	18
ENSG00000131233	4	0	5	3	2	2	1	5	4	9	7	0	2	1	3	4	3	3	6	7	6	24	26	6	5	3	8	5	7	6	10	12	10	11	7	3
ENSG00000158315	31	50	46	60	39	62	16	23	60	60	45	41	50	25	21	36	30	72	105	90	69	90	59	65	79	80	86	65	88	114	109	42	60	65	69	38
ENSG00000199963	0	0	0	0	0	0	0	0	0	0	0	0	0	0	0	0	0	0	0	0	0	0	0	0	0	0	0	0	0	0	0	0	0	0	0	0
ENSG00000207466	0	0	0	0	0	0	0	0	0	0	0	0	0	0	0	0	0	0	0	0	0	0	0	2	0	0	0	0	0	0	0	0	0	0	0	0
ENSG00000235549	0	0	0	0	0	0	0	0	0	0	0	0	0	0	0	0	0	0	0	2	0	0	0	0	0	0	0	0	0	0	0	0	0	0	0	0
ENSG00000214114	3450	3300	4183	3587	2818	2850	4744	4853	3967	3770	4457	3925	7300	4883	3545	3486	4886	4603	3448	3143	3378	3874	4319	3731	5403	5032	3895	3662	5532	5909	4455	4146	4427	3768	4915	4543
ENSG00000174574	5624	5361	4741	3802	3232	3327	2728	2673	1975	1831	2519	1725	12987	8628	4208	4727	7453	5457	1930	1862	2281	2652	2930	2665	2125	1857	2415	1652	2389	2430	3986	3425	3762	3084	4514	4103
ENSG00000168653	12008	11459	16817	13763	11221	14692	13863	14904	13642	12374	14762	12067	15134	8628	7673	8025	9661	9255	14368	15382	14207	15680	17953	16662	15150	12986	11167	10857	17139	16094	5735	3985	5929	4855	6488	5884
ENSG00000291129	269	292	364	316	268	327	221	192	335	269	316	289	607	315	383	423	457	578	570	469	1011	1209	1276	1190	580	592	1034	834	1169	1147	570	532	662	816	1170	1037
ENSG00000183682	155	76	118	95	115	127	84	73	119	116	79	80	230	112	126	115	204	152	316	244	362	387	500	484	209	288	320	288	375	406	264	189	256	310	508	423
ENSG00000237624	123	127	167	150	98	141	139	117	109	114	119	62	104	75	97	77	110	127	147	127	165	149	179	155	172	155	187	213	200	219	133	107	164	145	161	126
ENSG00000243970	1	3	4	0	0	9	0	6	0	0	0	0	2	0	0	2	0	9	20	25	21	41	43	48	22	15	23	26	50	42	17	21	20	20	43	36
ENSG00000127603	17067	16848	14568	13776	12412	11686	20593	20875	20378	18003	17970	16548	30005	17942	15857	16435	20241	18930	8983	7657	6377	8053	8583	7869	11470	11130	8499	6977	12690	13638	6984	6812	5787	5829	8157	8063
ENSG00000206654	0	0	0	1	0	0	0	0	0	0	0	0	0	0	0	0	0	0	0	2	0	0	0	0	2	0	0	0	0	0	0	2	0	0	0	0
ENSG00000222378	0	0	0	0	0	0	0	0	0	0	0	0	0	0	0	0	0	0	2	0	0	2	0	0	0	3	0	0	0	1	2	2	0	0	0	0
ENSG00000287422	0	0	0	0	0	0	0	0	0	0	0	0	0	0	0	0	0	0	0	0	0	0	0	0	0	0	8	0	0	4	4	6	0	0	4	0
ENSG00000226438	0	0	0	0	0	0	0	0	0	0	0	0	0	0	0	0	0	0	2	2	0	0	1	0	2	0	0	0	0	0	1	0	0	0	0	1
ENSG00000217897	0	0	0	0	0	0	0	0	0	0	0	0	0	0	0	3	0	0	0	0	0	0	0	0	0	0	0	0	0	0	0	0	0	0	0	0
ENSG00000225903	0	0	0	0	0	0	0	0	0	0	0	0	0	0	0	0	0	0	0	0	0	0	0	0	0	0	0	0	0	0	0	0	0	0	0	0
ENSG00000163909	8	4	7	4	8	4	0	12	8	16	18	9	7	4	0	4	0	0	26	28	0	18	9	12	28	31	10	30	41	62	27	23	17	4	15	13
ENSG00000284719	3	0	2	0	0	0	4	6	7	3	0	0	0	0	0	0	5	0	22	6	0	17	15	10	23	10	12	9	22	17	25	15	14	17	20	20
ENSG00000284678	0	0	0	0	0	0	0	0	0	0	0	0	0	0	0	0	0	0	5	3	5	8	0	4	0	13	0	7	11	12	0	4	4	8	4	5
ENSG00000084072	4231	4258	3897	3608	3053	3215	4115	4040	3048	2995	3488	2685	8295	5046	3544	3696	4362	4155	3994	3737	3043	3475	4068	3468	4349	3928	2552	2529	3669	3667	4000	3989	3378	2963	4290	3728
ENSG00000225333	0	0	0	0	0	0	0	2	0	0	0	0	0	1	0	0	0	0	2	0	0	0	0	0	2	0	2	0	0	0	0	2	0	0	2	0
ENSG00000252413	0	0	0	0	0	0	0	0	0	0	0	0	0	0	0	0	0	0	0	0	0	0	0	0	0	0	0	0	0	0	0	0	0	0	0	0
ENSG00000289711	0	0	0	0	0	0	0	0	0	0	0	0	0	0	0	0	0	0	2	0	0	0	0	0	0	0	0	0	0	0	0	0	0	0	0	0
ENSG00000116985	319	332	433	396	332	367	334	235	289	272	295	287	422	299	292	381	320	295	502	391	363	454	402	453	505	447	322	392	481	440	225	233	291	283	368	369
ENSG00000198754	129	83	145	112	121	135	81	68	116	137	112	85	155	70	86	119	153	150	92	80	109	107	124	107	112	95	112	97	131	141	86	75	98	104	140	119
ENSG00000285905	6	0	4	0	8	4	0	5	0	0	9	0	5	0	3	0	0	0	6	3	0	4	8	6	8	3	10	8	16	0	0	0	5	6	0	5
ENSG00000261798	10	20	16	10	24	15	15	32	19	17	19	19	10	14	11	18	20	2	17	33	29	21	25	10	40	28	39	30	26	7	55	24	8	23	15	15
ENSG00000116990	4	4	15	24	14	3	19	9	29	24	40	14	33	18	0	20	8	18	192	178	99	81	135	90	234	276	252	156	264	358	402	381	195	188	305	329
ENSG00000236546	10	8	0	11	5	0	5	0	0	6	0	0	10	5	0	4	0	5	22	11	21	23	13	27	6	65	23	13	37	25	16	8	27	2	18	20
ENSG00000168389	226	237	153	135	105	123	232	219	114	117	112	51	440	191	188	194	198	228	278	275	343	339	469	429	552	466	653	588	701	725	502	496	614	498	693	568
ENSG00000228477	34	48	31	13	11	10	32	38	14	18	30	19	55	29	16	12	33	14	70	84	34	33	73	57	56	42	57	42	27	69	49	41	60	33	63	50
ENSG00000043514	2498	2390	2588	2165	1733	1982	2400	2371	2325	2116	2458	2042	5013	2885	2142	2270	3003	2739	1717	1457	2329	2807	2916	2622	2404	2204	2930	2852	4045	4015	2203	2179	2541	2549	3489	3030
ENSG00000202222	0	0	0	0	0	0	0	0	0	0	0	2	0	0	2	0	0	0	2	0	0	0	8	2	0	0	0	2	2	2	2	1	1	0	3	6
ENSG00000090621	29888	29526	24212	19986	16917	16560	29271	25905	20112	19237	19113	16749	51455	30058	18957	20219	23792	21777	13666	11959	10947	13654	14656	13544	17348	15511	13758	13298	16810	17070	15394	13253	14848	12429	16886	15530
ENSG00000228060	32	19	28	27	24	16	31	18	51	48	18	28	35	24	36	35	41	44	26	21	25	30	47	55	17	23	46	37	57	42	16	18	34	41	64	46
ENSG00000201457	2	4	1	3	1	1	1	1	2	1	1	1	1	1	3	1	3	3	1	1	1	2	1	1	1	1	1	1	1	1	1	1	1	1	1	2
ENSG00000117000	3454	3440	3045	2677	1906	1977	3048	2945	3269	2675	2648	2448	3960	2561	2138	2018	2414	2388	2135	1789	2596	3323	3057	2906	2752	2658	3215	2962	4002	3998	2103	2027	2742	2471	3087	2977
ENSG00000207508	2	0	0	0	0	2	1	0	0	0	1	0	0	0	0	0	2	0	0	4	0	1	0	2	0	0	0	0	0	2	0	0	0	2	0	2
ENSG00000131236	25311	23594	22415	19884	17718	18495	26357	26286	21387	19871	22306	20104	47390	29671	18596	18680	24299	22615	20341	17776	19395	21443	26136	23005	27338	25838	18319	18272	26910	26415	20260	20640	17635	16544	23302	19379
ENSG00000131238	28677	28153	34074	29734	23326	23556	24069	23330	23528	21768	21698	18515	58909	37067	30290	31790	40634	36307	30497	27584	28386	33346	34213	31697	27393	27366	20911	21089	25855	24886	30510	30668	33452	28190	40266	34772
ENSG00000049089	26	52	46	35	30	19	4	14	9	13	17	12	25	0	5	37	11	22	150	93	218	251	207	169	85	101	116	153	137	171	78	108	96	154	108	130
ENSG00000084073	13018	12186	12141	10656	7837	7975	7360	7153	5624	5126	4898	4829	18293	11127	8554	8652	10760	9634	13565	11690	9652	11092	11696	10934	8387	8057	4643	4039	5499	5734	9497	9209	8551	7332	9947	9466
ENSG00000259943	145	155	299	279	203	295	229	206	384	301	371	232	542	255	245	289	331	302	320	190	321	380	381	361	234	241	276	297	449	310	609	610	420	362	664	671
ENSG00000231296	4	1	0	3	0	0	0	1	3	2	0	0	3	0	2	0	7	0	10	9	0	16	26	20	14	0	12	0	23	28	0	7	10	0	14	0
ENSG00000284677	0	0	0	0	0	0	0	0	0	3	0	0	7	0	5	2	3	0	14	5	7	14	5	21	9	18	9	9	14	8	25	20	14	12	22	16
ENSG00000187801	308	301	430	425	342	389	322	293	444	354	385	365	796	483	383	371	402	448	319	289	419	520	612	437	331	278	354	244	381	356	431	367	227	284	300	339
ENSG00000260920	116	87	234	182	160	112	75	95	100	92	100	80	127	89	112	110	175	144	203	130	403	359	377	285	180	199	180	239	236	236	194	196	153	166	192	234
ENSG00000084070	1974	1973	2766	2567	1560	1872	2188	2126	2062	1748	1957	1734	4534	2713	2188	2342	2536	2459	1459	1139	1987	2342	2191	1982	2214	1899	1780	1786	2300	2444	1776	1817	1725	1647	2188	1926
ENSG00000213172	0	0	0	0	0	0	0	0	0	0	0	0	0	0	0	0	0	0	0	0	0	0	0	0	1	0	0	0	0	0	0	0	0	0	0	0
ENSG00000290111	0	0	0	0	0	3	0	0	0	0	0	0	0	0	0	2	0	0	0	0	0	2	1	0	0	0	2	0	0	0	0	0	0	0	0	1
ENSG00000117010	344	383	402	311	278	269	337	355	337	353	351	284	665	467	356	363	470	394	283	334	272	375	366	373	358	308	248	258	242	293	396	313	323	256	318	283
ENSG00000187815	670	556	728	710	448	538	587	617	574	557	582	480	1023	611	474	480	645	613	234	180	403	374	458	400	228	258	342	328	388	384	306	269	377	298	394	350
ENSG00000164002	977	871	1354	1140	1008	1033	1052	926	1046	1015	1056	845	1987	1160	989	1070	1277	1181	366	312	398	541	453	403	338	342	410	353	555	458	355	394	420	459	479	407
ENSG00000238287	16	7	21	16	27	28	10	9	29	9	11	24	22	10	8	6	16	9	20	13	14	44	26	24	12	14	10	14	32	14	40	12	35	26	29	41
ENSG00000227278	1	1	2	1	1	2	1	1	4	2	2	3	3	1	1	2	2	3	2	1	1	1	2	3	1	1	1	2	2	2	1	1	1	1	1	1
ENSG00000238186	12	11	21	18	13	13	25	18	34	18	28	13	38	18	18	10	15	15	13	11	14	13	16	18	14	25	9	10	22	15	10	16	13	15	18	12
ENSG00000286838	0	0	0	0	0	0	0	3	0	0	0	0	0	0	0	0	0	0	0	3	0	0	0	0	6	0	0	0	0	0	0	0	0	0	5	0
ENSG00000236505	0	0	1	0	0	0	0	3	0	0	0	0	0	0	0	0	0	0	3	5	0	0	2	0	0	3	0	0	2	0	2	0	1	1	0	0
ENSG00000233910	0	0	0	0	0	0	0	0	0	0	0	0	0	0	0	0	0	0	0	3	0	0	0	0	0	0	3	0	0	0	0	0	0	0	5	0
ENSG00000117016	204	189	81	77	44	51	47	62	54	47	69	67	80	22	22	18	46	21	304	240	296	334	415	382	199	218	326	292	449	461	123	178	213	282	252	288
ENSG00000287743	0	0	0	0	0	0	0	0	3	0	2	0	0	0	0	0	0	0	12	5	14	20	10	11	12	7	10	15	14	15	12	5	11	10	16	10
ENSG00000179862	272	278	51	30	45	55	202	233	61	43	105	60	1058	567	59	75	150	134	1317	1223	306	194	288	305	1640	1290	932	501	672	686	3366	3337	881	708	1264	1248
ENSG00000117013	69	50	85	86	25	38	129	182	97	143	159	99	139	66	109	108	75	107	242	243	165	186	191	196	194	153	192	202	264	320	133	173	183	173	229	202
ENSG00000264582	0	0	0	0	0	0	0	0	0	0	0	0	0	0	2	0	0	0	0	0	0	0	0	0	0	0	0	0	0	0	0	0	0	0	0	2
ENSG00000237899	0	0	0	0	3	0	0	2	0	0	0	0	3	0	0	0	3	0	19	21	41	53	42	40	38	26	43	31	26	37	17	19	26	17	34	22
ENSG00000066136	4107	3947	5141	4074	3691	3645	4753	4380	4762	4307	4640	4120	8719	5317	4147	4209	4866	4615	3238	3008	2684	3525	3867	3322	4102	3730	3145	3584	4328	4425	3545	3740	3458	2851	4235	3829
ENSG00000198974	0	0	0	0	0	0	0	0	0	0	0	0	0	0	0	0	0	0	0	0	0	0	0	0	0	0	0	0	0	0	0	0	0	0	0	0
ENSG00000207962	0	0	0	0	0	0	0	0	0	0	0	0	0	0	0	0	0	0	4	1	4	9	6	7	0	2	2	2	8	5	6	2	6	3	7	3
ENSG00000272145	59	81	88	82	73	51	77	43	143	128	109	106	106	48	83	110	89	116	94	98	50	91	102	82	57	68	93	85	98	92	167	123	147	119	196	131
ENSG00000204060	367	369	617	474	318	352	279	253	284	301	294	303	524	257	272	282	347	313	625	395	373	511	370	223	419	329	356	285	280	275	336	389	248	192	286	205
ENSG00000229901	3	0	13	7	6	6	0	2	11	0	6	0	5	0	8	6	5	0	8	8	18	15	7	8	11	5	9	11	15	13	10	5	0	0	15	0
ENSG00000127129	466	464	375	373	296	326	62	56	236	168	136	125	176	109	67	83	88	80	1495	1230	1489	1618	1218	1172	866	920	1341	1303	1167	1197	1254	1114	879	759	913	857
ENSG00000171793	16707	16033	16243	14075	11859	12142	17129	17297	15332	13471	14072	11388	30203	19177	13325	13566	16735	14989	6288	5684	6166	6989	9034	7978	9466	8307	7037	6926	9452	9637	8090	7838	8893	7191	9923	9273
ENSG00000171790	41	26	19	38	55	25	21	19	28	22	30	23	28	30	42	39	57	77	98	51	105	164	126	156	79	66	102	113	158	159	108	76	104	139	221	164
ENSG00000010803	3601	3644	3867	3345	2763	2658	3851	3722	3900	3413	3382	3279	5458	3282	2944	2728	3196	2789	2277	2420	1508	1718	1826	1917	2148	2226	1992	1964	2220	2407	1435	1732	1667	1508	2094	1814
ENSG00000235358	3	0	0	0	3	0	0	0	0	3	0	0	0	0	4	0	0	0	13	15	18	16	19	15	13	11	19	13	28	20	9	18	0	10	25	22
ENSG00000213987	0	0	0	0	0	0	0	0	0	0	0	0	0	0	0	0	0	0	0	0	0	0	0	0	0	0	0	0	0	0	0	0	0	2	0	0
ENSG00000291157	0	0	0	0	0	0	0	0	0	0	0	0	0	0	0	0	0	0	0	5	0	0	0	0	2	0	0	0	3	0	0	0	0	0	2	0
ENSG00000286640	0	0	0	0	0	0	0	0	0	0	0	0	0	0	0	0	0	0	2	3	0	0	0	0	0	0	0	2	1	2	0	0	0	0	0	0
ENSG00000281207	67	55	96	68	75	54	73	37	91	88	108	44	96	64	58	65	122	106	116	136	235	271	372	321	149	154	372	248	344	373	188	214	284	328	404	448
ENSG00000215893	1	3	0	0	0	0	0	0	0	0	0	0	0	0	2	0	0	3	2	3	0	1	4	3	4	3	2	4	2	5	1	0	0	7	4	0
ENSG00000287400	2	0	0	0	0	0	5	0	0	0	0	0	3	0	0	0	2	2	6	16	13	0	4	19	14	0	20	6	13	12	20	9	10	13	10	9
ENSG00000227538	0	0	0	0	0	0	0	0	0	0	0	0	0	0	0	0	0	0	31	30	13	11	12	16	6	22	12	4	9	6	19	9	8	0	0	5
ENSG00000287587	4	0	0	0	0	0	3	0	3	2	0	0	0	0	0	0	0	0	9	30	15	11	11	11	13	6	12	0	5	0	13	19	9	16	25	23
ENSG00000127124	1345	1306	702	595	734	692	1005	1025	825	619	588	490	1948	1175	658	595	815	835	1483	1138	1001	1158	1188	1141	1070	1049	1212	1198	1307	1386	1272	1470	1244	1225	1892	1457
ENSG00000230881	0	0	0	0	0	0	0	0	0	0	0	0	0	0	0	0	0	0	0	0	0	0	0	0	0	0	0	0	0	0	0	0	0	4	0	0
ENSG00000230638	18	8	0	7	0	7	12	4	11	0	0	0	0	0	0	3	5	0	83	45	15	40	37	31	29	31	39	32	32	27	58	34	40	20	55	61
ENSG00000284895	1	0	1	1	1	1	0	1	0	1	1	1	1	0	1	1	1	1	0	0	1	1	1	1	0	0	1	1	0	0	0	0	1	1	1	0
ENSG00000177181	12	8	144	182	112	98	49	41	261	268	203	170	32	16	80	42	110	99	69	41	532	680	459	549	129	195	1473	1388	1157	1113	45	64	521	511	541	495
ENSG00000235002	0	0	4	0	0	0	0	0	1	2	0	0	0	0	0	0	0	0	1	0	0	0	1	0	4	0	0	1	0	0	2	0	0	0	0	1
ENSG00000198815	5838	5538	6093	4854	3955	3784	5900	5397	5382	5314	5184	5020	7155	4445	4195	4187	5125	4913	1463	1322	2996	3323	3356	2974	1751	1753	3452	3131	3996	4276	1369	1386	2430	2202	2676	2358
ENSG00000227527	6	5	7	17	2	0	0	2	3	8	0	6	13	0	11	0	4	12	28	20	42	51	41	0	24	29	49	42	48	35	24	38	51	33	57	33
ENSG00000066185	0	0	6	5	0	0	2	0	0	0	0	0	0	0	0	0	0	0	26	25	45	54	50	36	21	55	84	84	86	62	8	23	17	26	26	19
ENSG00000127125	2951	2988	4259	3429	2755	3030	3636	3711	3507	3458	3422	2891	6914	4014	2769	3054	3530	3247	2448	2522	2906	3521	3257	3443	3259	3098	2893	3028	3456	3329	2864	2903	2953	2562	3008	2722
ENSG00000186409	52	48	123	63	76	50	48	17	81	80	76	42	22	26	45	29	41	23	119	140	208	225	159	189	121	119	150	131	164	168	136	111	138	93	154	117
ENSG00000230116	0	0	0	0	0	0	0	0	0	0	0	0	0	0	0	0	0	0	0	0	3	0	0	4	0	0	0	0	0	0	0	0	0	0	0	0
ENSG00000200254	0	0	0	0	0	0	0	0	0	0	0	0	1	0	0	0	0	0	4	0	0	0	0	0	0	0	0	0	0	0	0	0	0	0	1	0
ENSG00000236876	4	4	0	0	0	3	4	3	2	0	0	1	5	1	4	0	5	5	7	4	4	0	0	6	4	3	2	0	3	5	4	1	0	0	2	2
ENSG00000236180	3	0	0	0	0	0	0	0	0	0	0	0	0	0	0	0	0	0	0	1	1	3	0	4	0	0	5	2	0	5	3	2	3	4	2	1
ENSG00000225099	20	6	14	8	0	10	6	13	16	6	6	14	17	16	4	6	8	4	44	35	20	51	8	32	39	46	15	16	19	19	10	8	11	11	22	15
ENSG00000117385	4809	4689	5838	4906	4071	4264	4637	4878	4338	4244	4946	4055	11112	5908	4373	4656	5623	4970	5366	4967	5491	6128	6329	5876	7249	5932	5764	4985	6531	6391	6213	6020	6239	5030	6850	6234
ENSG00000164008	750	845	831	862	568	640	920	846	738	711	709	628	1352	775	633	581	719	872	779	671	634	754	738	775	779	604	720	632	964	881	537	485	675	639	639	605
ENSG00000228452	0	0	0	0	0	0	0	0	0	0	0	0	0	0	0	0	0	0	0	0	1	0	1	0	0	1	0	0	0	0	1	0	0	0	0	0
ENSG00000274386	4	9	4	4	11	19	4	11	11	12	14	8	6	17	9	10	26	18	135	142	187	191	264	222	144	149	177	198	284	264	168	132	183	198	257	195
ENSG00000164010	610	576	788	621	416	549	695	656	722	737	826	707	529	275	310	334	445	392	1051	866	1143	1419	1532	1176	945	1074	1210	1176	1420	1363	542	601	783	830	983	890
ENSG00000228192	878	707	701	615	539	569	698	711	499	501	506	494	854	475	328	342	392	467	933	913	888	911	1228	1029	830	681	967	915	1138	1216	740	689	809	859	1181	910
ENSG00000164011	1379	1241	1980	1563	1169	966	1583	1625	1557	1521	1491	1406	1910	1133	1315	1375	1373	1327	131	171	353	395	313	319	225	177	358	394	455	438	240	200	234	267	342	264
ENSG00000283580	21	6	17	7	11	13	0	0	0	12	8	0	14	0	17	8	0	0	29	73	51	21	63	47	9	47	89	19	55	75	51	17	50	14	70	0
ENSG00000177868	355	338	334	362	326	360	349	429	367	398	384	349	1036	538	426	376	488	444	357	288	221	276	296	198	241	234	271	274	291	368	426	317	338	304	370	375
ENSG00000171960	4614	4566	5219	4342	4118	4839	4621	4776	4010	4265	4520	4156	12011	5918	5005	5379	6091	6449	4849	4873	4436	4689	5644	4988	5102	4661	3730	3763	5306	5470	4876	4800	5620	4932	6762	5994
ENSG00000285728	119	196	173	186	204	182	135	145	284	200	211	168	293	119	276	290	289	252	150	105	192	170	212	214	119	86	230	168	219	187	155	160	169	224	271	249
ENSG00000234917	8	17	18	17	9	1	14	9	0	3	10	12	9	2	2	3	2	5	21	18	37	24	32	11	27	10	25	27	26	52	17	17	14	11	16	11
ENSG00000065978	153053	146661	142574	124358	100186	114668	144102	147131	110952	105538	123334	109675	247309	153125	95568	100279	120310	104342	178029	167724	129360	154542	163231	137442	177193	171943	114844	111429	144217	132112	143496	134070	106068	86368	115388	104677
ENSG00000186973	0	0	0	21	6	8	0	0	6	0	7	0	0	0	0	0	7	0	25	30	17	25	11	15	5	4	33	5	7	8	18	18	12	12	9	11
ENSG00000288955	0	0	4	9	6	7	0	5	4	8	5	11	14	8	3	0	23	7	94	105	67	39	46	48	56	84	69	36	75	97	91	70	65	44	96	73
ENSG00000117394	34749	35566	21981	21084	11941	12218	23798	21981	18069	15763	12430	10418	25160	15925	7866	8194	9323	9104	42916	40236	46873	54828	51695	48920	38459	43464	38236	39638	47887	48953	21705	24284	30021	28994	35851	31617
ENSG00000284138	0	1	8	3	0	5	0	0	3	0	0	2	0	0	0	0	6	0	11	17	8	15	6	11	10	12	6	19	17	23	3	12	3	9	12	5
ENSG00000283973	0	0	0	0	0	0	6	0	3	3	5	11	0	0	0	0	4	0	6	8	14	17	22	16	7	4	15	26	16	26	14	10	7	13	14	15
ENSG00000227533	20	40	144	122	50	53	30	18	83	50	79	63	16	21	19	4	4	22	84	81	136	134	96	138	82	117	131	138	142	176	97	81	53	56	122	61
ENSG00000207256	0	0	1	0	0	0	0	0	0	1	0	0	0	0	0	0	0	0	0	0	0	0	1	0	0	0	0	0	0	1	2	0	0	1	0	1
ENSG00000117395	20489	19319	13273	11818	10306	10374	15163	16143	7923	7749	8094	6523	32732	19000	10268	11677	13410	12265	20348	18600	9022	10728	13839	11748	15054	13927	5375	5525	7289	7169	17328	15642	10654	8822	12804	10954
ENSG00000243710	34	33	53	60	24	30	12	18	28	21	13	11	23	26	9	26	14	15	132	139	14	53	50	53	31	37	24	14	49	33	74	50	45	33	54	46
ENSG00000199240	0	0	0	0	0	0	0	0	0	0	0	0	3	0	0	3	0	0	0	0	0	3	1	1	0	1	0	4	2	3	3	2	6	3	2	3
ENSG00000179178	4	9	0	8	0	4	6	0	2	0	8	0	6	0	0	0	0	0	25	33	9	13	12	11	20	32	9	8	21	8	0	7	18	18	15	0
ENSG00000284410	1	1	1	1	1	1	1	1	1	1	1	1	1	1	1	1	1	1	1	1	1	1	1	1	1	1	1	1	1	1	1	1	1	1	1	1
ENSG00000117400	42	31	53	30	18	24	34	8	49	37	23	24	91	61	51	30	33	28	92	73	42	39	58	63	27	47	37	44	32	46	35	36	49	24	58	48
ENSG00000287113	0	0	0	4	0	6	0	0	3	7	9	2	4	16	12	0	3	7	7	9	8	4	9	4	2	3	0	8	10	0	0	5	9	5	9	18
ENSG00000066322	9133	8920	12370	11302	8881	9781	9333	9400	8747	8282	8485	7869	17299	10730	8246	8596	9328	9119	7122	6888	4637	5462	6656	6350	6521	6397	3639	3518	5223	5123	6321	5724	5688	4634	6127	5519
ENSG00000198198	4556	4655	4962	4385	3843	3709	4538	4386	5555	5030	4582	4228	8503	4878	4952	5246	6262	5586	4340	3722	4347	4944	4727	4926	3867	4104	4237	3572	5009	5228	3426	3425	3274	3637	5135	4556
ENSG00000274975	0	0	1	1	1	0	1	0	0	1	0	1	1	1	0	0	0	0	1	1	1	1	1	1	1	1	1	1	1	1	1	1	1	1	1	1
ENSG00000229348	0	4	0	0	0	0	3	0	0	0	0	0	0	0	0	0	0	0	7	4	6	0	9	18	10	13	3	0	5	0	6	19	6	6	8	11
ENSG00000234694	25	17	57	65	22	37	20	12	45	59	73	48	19	17	14	22	6	23	42	27	22	33	40	20	21	29	50	36	10	30	30	46	50	15	22	12
ENSG00000117399	19083	19601	12869	10888	10181	10199	15148	14543	11972	11415	12353	10391	27741	16134	11151	11316	12262	11408	11775	10567	5740	7229	7446	6974	6643	6387	5018	5129	6145	6181	7847	6729	8162	6766	7568	6933
ENSG00000283836	1	1	1	1	1	1	1	1	1	1	1	1	1	1	1	1	1	1	1	1	1	1	0	1	1	1	1	1	1	1	1	1	1	1	1	1
ENSG00000288772	35	47	51	52	31	22	22	27	53	38	32	21	95	62	41	74	20	54	60	89	35	52	40	49	33	53	42	18	28	29	118	118	63	42	57	77
ENSG00000159479	3744	3982	3902	3124	2731	2832	4433	4416	3712	3406	3641	2843	6985	3979	2589	2683	3666	3047	2571	2579	2036	2408	2400	2374	4844	4076	2325	2542	3308	3505	2660	2610	1644	1404	1906	1667
ENSG00000229431	35	23	46	39	26	36	26	29	56	38	46	44	71	32	47	31	46	28	39	58	58	48	71	48	35	37	49	38	63	64	39	76	29	27	73	42
ENSG00000229372	1	1	5	3	1	1	0	0	1	4	3	3	2	2	0	2	2	2	8	10	7	14	16	18	13	8	14	5	10	13	8	11	6	11	22	14
ENSG00000178922	607	590	196	216	238	169	526	296	139	115	151	94	416	188	62	112	94	94	436	420	146	255	336	182	364	224	106	146	136	143	193	207	89	94	164	205
ENSG00000142949	17641	17554	20117	17862	14474	14897	20152	18305	21018	19743	17498	15317	35242	21492	16312	16340	19560	18368	13535	12331	13813	16003	18450	17092	17698	16447	16318	16716	19683	19569	15599	15295	15262	12872	17759	15539
ENSG00000171872	25	23	32	27	15	19	22	42	76	70	30	40	75	32	13	20	18	42	14	16	62	76	56	71	66	28	122	123	145	113	53	53	34	30	61	39
ENSG00000233514	6	12	37	13	18	4	8	14	6	11	20	11	19	16	14	14	39	60	10	0	12	2	33	8	6	4	10	1	22	22	8	6	8	6	18	25
ENSG00000178028	3915	4161	4802	4104	3200	3363	3972	3436	4377	3988	3576	3226	5585	3052	2834	3104	3440	2971	1942	1675	3285	4134	3196	3156	2405	2171	4085	3792	4301	4360	1423	1520	1815	1791	2260	2017
ENSG00000117419	7431	6820	6749	5645	5635	5565	6830	6540	5616	5267	5750	4864	12698	7033	5026	5218	6126	5707	6412	5692	4451	5211	6140	5734	6234	5548	4049	3962	4898	5166	5169	5597	4711	4215	5253	4473
ENSG00000233602	12	2	3	9	11	5	0	4	8	1	8	4	9	10	2	4	12	4	2	5	7	14	10	7	11	7	8	0	1	5	0	5	4	3	25	14
ENSG00000284989	0	0	0	0	0	0	0	0	0	0	0	0	40	0	0	0	0	0	0	0	0	0	0	0	0	0	10	0	21	0	0	6	0	0	0	0
ENSG00000236200	131	126	275	205	134	145	119	117	260	193	150	120	288	133	196	195	248	256	245	141	202	210	199	206	174	185	191	227	160	234	249	267	280	225	333	316
ENSG00000126091	886	979	1088	877	795	853	1326	1280	1349	1314	1496	1161	1084	701	602	612	821	609	631	593	695	930	945	971	824	746	1026	1047	1399	1458	585	531	714	704	944	854
ENSG00000229444	0	2	0	0	4	2	6	0	1	2	0	2	1	8	1	4	0	4	2	0	5	0	0	0	4	4	2	8	1	1	9	2	2	3	4	3
ENSG00000283414	0	0	2	0	0	0	0	0	0	0	0	0	0	0	0	0	0	0	1	0	0	0	0	0	0	0	0	0	0	0	2	0	0	0	0	0
ENSG00000233674	0	0	0	0	2	0	0	5	1	0	0	0	0	0	0	0	3	0	2	0	3	3	0	0	0	0	1	0	0	0	0	3	2	0	0	0
ENSG00000283477	0	0	0	0	0	0	0	0	0	0	1	0	0	0	0	0	0	0	1	0	0	0	0	1	0	0	0	1	1	0	0	0	0	0	1	0
ENSG00000117407	78	59	59	62	55	77	27	54	64	87	79	62	219	83	161	141	169	130	393	376	341	365	328	301	402	415	456	299	541	500	781	697	771	758	1269	1054
ENSG00000288573	34	25	46	32	22	23	43	9	88	56	31	58	38	30	51	53	54	51	34	38	63	86	52	50	50	37	68	72	51	57	48	42	81	68	75	60
ENSG00000117408	2581	2559	3710	3354	2495	2514	3015	2915	3149	2890	2880	2799	4434	2583	2262	2259	2769	2624	3181	2670	4052	4964	4435	4467	4039	3988	4291	4353	5101	5280	2451	2579	3559	3226	4175	3708
ENSG00000132768	7869	7547	6092	5496	4542	4898	7288	6861	5490	5272	5369	4649	8986	5206	4645	4606	5343	4978	2692	2253	3812	4268	4531	4178	3837	3535	3583	3757	4701	4778	1898	2005	2795	2710	3238	2728
ENSG00000117410	7904	8045	6905	6074	4666	5197	6937	7102	5073	4508	4505	3758	14281	8401	5328	5465	7504	6093	12290	11063	7868	8098	9438	9231	10327	10145	6345	6018	8560	8842	10305	7628	9714	7408	10394	9801
ENSG00000117411	7055	7140	7936	7358	5818	6062	7111	6245	6653	5925	6134	5391	13516	8124	5918	6300	7147	6630	5747	5307	5340	6257	6642	6401	5362	4999	4963	4918	5688	5790	4348	4020	5382	4426	5673	5024
ENSG00000196517	6005	6407	4481	4012	3078	3033	3506	2924	2966	2848	2442	2275	11237	6067	2420	2253	2639	2245	9750	8447	3924	4835	4081	3933	6703	6419	2190	2208	2143	2057	6940	6902	2008	1408	1844	1573
ENSG00000159214	180	175	448	408	259	380	231	133	270	252	197	182	390	194	243	299	262	266	213	197	541	599	470	521	212	209	321	300	308	341	203	218	400	334	452	371
ENSG00000230615	103	83	169	124	68	112	106	66	267	197	148	152	191	129	88	75	105	99	187	177	369	392	340	289	249	227	487	480	558	512	299	269	179	247	278	256
ENSG00000227163	0	0	0	0	0	0	0	2	0	1	1	0	0	2	0	0	0	0	0	0	0	0	0	0	0	0	2	0	9	0	0	0	0	2	0	1
ENSG00000066135	3459	3295	4150	3393	2811	2933	4327	4323	4875	4537	4849	4032	3947	2296	2322	2312	2705	2813	1833	1719	1808	2156	2182	2009	2626	2421	2097	2035	2882	3029	1374	1322	1243	1366	1574	1664
ENSG00000224751	4	0	0	0	2	0	0	0	0	0	0	0	0	0	0	0	0	4	0	0	0	0	0	2	0	3	3	0	0	0	0	0	0	2	0	1
ENSG00000237950	54	86	88	90	59	40	88	64	198	124	113	69	111	39	74	86	85	123	91	36	98	118	73	63	44	56	92	68	106	108	104	122	118	127	152	168
ENSG00000285649	12	22	16	9	18	26	3	7	26	0	24	14	25	18	21	29	21	30	108	104	132	170	134	153	120	79	139	118	174	156	87	74	134	65	109	141
ENSG00000271647	1	6	0	9	3	2	3	5	0	7	0	2	2	3	0	3	0	4	12	15	0	15	7	8	0	5	14	0	7	3	2	4	25	0	3	9
ENSG00000142959	27	49	30	39	36	43	13	14	29	13	22	16	44	17	29	31	19	17	80	44	67	57	64	62	65	57	48	37	86	83	66	56	55	64	69	86
ENSG00000290041	2	4	4	0	4	4	0	2	4	4	8	9	16	11	12	8	8	19	103	146	138	189	193	232	104	129	145	129	203	208	153	147	162	180	259	259
ENSG00000226499	2	0	5	4	3	0	3	2	1	7	0	0	0	0	0	1	3	4	7	2	5	7	4	8	5	4	1	3	5	11	8	5	7	10	14	11
ENSG00000222009	243	259	291	325	241	275	212	189	256	297	249	263	278	107	197	172	213	184	1351	1066	1853	2159	2160	2204	1092	1184	1774	1310	1719	2060	1532	1286	1196	1369	2131	1897
ENSG00000117425	12	4	26	30	32	61	20	4	65	44	63	44	48	16	13	19	39	25	129	126	198	279	247	282	117	162	209	190	176	292	146	166	203	231	285	334
ENSG00000202444	1	3	2	2	2	1	1	0	0	1	4	2	1	2	0	1	2	7	1	1	1	1	1	1	1	1	1	1	1	1	1	1	1	1	1	1
ENSG00000188396	7	10	12	38	20	21	13	0	8	20	14	24	15	22	10	22	14	27	374	322	446	536	427	436	326	368	418	324	458	549	297	367	287	333	579	515
ENSG00000173846	1185	1133	659	452	542	448	1070	1028	545	483	457	457	1722	968	599	488	842	821	4910	4465	3652	4442	4248	4204	7505	6493	4829	4742	5548	5641	4521	5074	3500	3472	4660	4430
ENSG00000070785	3332	2853	2651	2326	1795	1906	3107	3558	1940	1846	2144	1822	5051	3002	2075	2035	2762	2390	2964	2937	1466	1716	2014	1856	2848	2528	1104	1063	1671	1841	2183	2036	1577	1502	2138	2020
ENSG00000253039	0	0	0	0	0	0	0	0	1	0	0	0	0	0	0	0	0	0	0	0	2	0	2	0	0	0	0	0	0	0	2	0	0	0	0	0
ENSG00000229815	0	0	0	1	0	0	0	0	0	4	0	0	2	0	2	0	0	5	22	11	9	15	12	11	20	10	5	0	2	18	0	0	0	11	7	17
ENSG00000234315	0	0	1	0	0	0	0	0	1	0	0	2	6	2	2	1	0	0	2	0	2	0	2	4	0	1	2	0	4	4	5	4	4	0	2	0
ENSG00000162415	185	151	537	460	377	362	236	234	668	641	801	613	293	131	377	254	513	508	138	135	407	533	426	452	218	191	504	531	545	571	151	181	385	410	475	471
ENSG00000281912	10	33	44	42	28	30	17	13	63	48	33	47	63	38	57	50	63	56	163	105	200	209	182	155	142	133	139	151	162	123	235	231	289	173	243	191
ENSG00000186603	2255	2211	2800	2560	1992	2329	3022	3149	2152	1944	2280	2031	5014	2737	2027	2206	2218	2279	789	749	1297	1307	1704	1575	914	974	1125	1196	1387	1429	1086	859	1747	1331	1569	1473
ENSG00000263381	0	0	0	0	0	0	0	0	0	0	0	0	0	0	0	0	0	0	0	0	0	0	0	0	0	0	0	0	0	0	0	1	0	0	0	0
ENSG00000126106	247	193	345	326	230	253	190	241	261	272	293	278	418	249	193	242	299	233	232	191	302	285	318	274	223	192	294	311	277	313	190	176	230	163	259	252
ENSG00000198520	19	17	26	10	36	10	12	0	9	19	10	25	31	12	13	20	26	4	47	51	54	93	78	77	20	32	64	73	49	51	48	42	87	49	81	84
ENSG00000199377	0	0	3	0	3	3	2	0	3	6	2	2	6	3	0	0	3	2	6	11	7	11	11	11	2	6	10	6	9	10	64	52	21	13	41	49
ENSG00000142945	6041	5990	5563	4317	4664	4649	6806	6209	7043	6894	7399	6011	11575	6888	4794	5000	5725	5158	2284	2093	2372	2980	3129	2909	2398	2125	2752	2701	3565	3687	2437	2603	2809	2558	3060	2574
ENSG00000187147	6108	5875	5503	4886	4021	4107	6005	5928	5297	4955	5091	4686	10378	5766	4595	4610	5234	4663	1389	1185	1838	2266	2466	2109	1695	1480	2013	1797	2666	2727	1393	1403	1875	1535	1939	1887
ENSG00000200169	3	3	7	3	4	7	2	8	2	0	2	3	24	1	2	8	6	4	18	17	13	15	22	17	12	14	16	16	33	32	97	62	40	30	59	85
ENSG00000225721	42	53	27	30	23	32	45	49	46	31	41	31	71	38	33	43	32	41	60	56	61	63	60	61	80	78	82	55	65	58	69	75	78	60	72	64
ENSG00000142937	125387	120781	122586	104298	82851	82284	109558	110080	106303	102279	103805	83086	192412	110067	90167	93674	120740	100550	146461	137186	113336	139905	141666	126424	122176	119992	108161	110143	125171	128911	115250	112267	130674	106286	136040	118285
ENSG00000264294	1	1	1	1	1	1	1	1	1	1	1	1	1	1	1	1	1	1	1	1	1	1	1	1	1	1	1	1	1	1	1	1	1	1	1	1
ENSG00000200913	27	32	31	23	29	12	26	17	17	14	20	9	32	21	14	18	24	17	18	14	15	12	18	14	14	22	14	21	18	34	20	8	40	13	34	32
ENSG00000202031	33	19	24	22	12	16	27	24	22	27	22	17	25	14	13	17	13	18	7	9	9	14	9	16	16	12	12	8	14	19	6	13	14	13	25	18
ENSG00000281859	1	1	1	1	1	1	1	1	1	1	1	1	1	1	1	1	1	1	1	1	1	1	1	1	1	1	1	1	1	1	1	1	1	1	1	1
ENSG00000207421	1	1	1	1	1	1	1	1	1	1	1	1	1	1	1	1	1	1	1	1	1	1	1	1	1	1	1	1	1	1	1	1	1	1	1	1
ENSG00000234093	3	5	5	3	0	7	5	8	15	6	2	6	14	3	4	11	17	4	59	51	76	79	111	73	40	62	76	67	78	111	105	129	92	82	141	110
ENSG00000126088	6306	6492	6877	6097	5304	6161	5938	5956	4762	4643	5580	4545	10025	5611	4467	4583	5555	4995	6600	6853	5362	6210	7452	6852	6349	5906	3810	4000	5973	5999	5392	4885	5048	4115	5473	5051
ENSG00000126107	3339	3297	3774	3263	2651	2708	4691	4241	4359	4127	4701	4293	5234	2975	2574	2673	3300	3064	1671	1416	1999	2196	2528	2291	3459	3089	3596	3447	4870	4941	1455	1448	1772	1494	2283	1972
ENSG00000132781	1123	1037	1553	1359	1161	1086	1195	1149	1139	1136	1121	1040	1924	1058	966	1013	1233	1143	993	882	1305	1505	1372	1428	1127	1082	1327	1523	1631	1660	927	947	1410	1207	1470	1366
ENSG00000288208	0	8	25	9	17	0	8	0	111	8	32	28	49	0	13	23	31	11	15	73	88	0	102	28	3	39	25	0	59	0	22	19	0	21	30	0
ENSG00000070759	94	114	294	257	194	195	75	67	214	172	243	222	85	58	96	118	82	131	442	324	380	442	457	418	348	412	379	293	367	427	172	185	203	199	276	277
ENSG00000132773	3824	3816	4209	3670	2801	3107	4093	3628	3214	2928	3249	2992	4655	2792	2225	2384	2769	2397	1638	1484	2205	2457	2712	2335	2274	2031	2515	2524	3081	3048	901	1018	1473	1437	1585	1220
ENSG00000236872	2	0	0	0	0	0	0	0	0	0	0	0	0	0	0	0	0	0	0	0	0	0	0	0	2	0	0	0	0	0	0	1	0	0	0	0
ENSG00000236111	4	0	0	6	2	2	2	2	1	0	4	0	4	2	2	3	2	0	0	2	4	0	5	9	0	8	0	2	8	0	4	4	2	0	0	10
ENSG00000232467	0	0	0	0	0	0	0	0	0	0	0	0	0	0	0	0	0	0	0	0	0	0	0	0	2	0	0	0	0	0	0	0	0	0	0	0
ENSG00000086015	5090	4929	4959	4275	3536	3805	5814	5349	5876	5264	4851	4454	7456	4589	3630	3413	3982	3711	1208	966	1309	1617	1682	1639	1659	1595	2511	2344	3073	3235	1074	1177	1377	1248	1555	1468
ENSG00000280670	227	275	276	277	273	275	236	241	321	304	288	281	412	186	168	196	183	186	465	432	551	674	588	653	443	410	538	528	661	647	318	342	358	381	500	396
ENSG00000132763	1396	1411	1323	1240	977	1038	1503	1506	1184	1030	1316	1293	3217	1742	1507	1482	1556	1654	503	570	876	984	1160	954	725	657	844	765	1046	1348	655	503	682	691	912	912
ENSG00000117450	84760	81270	74527	65395	48348	49640	84114	88591	53235	50624	51582	40779	137696	86310	40480	43091	58589	51877	85467	78700	63036	66346	83361	78650	87815	78185	42454	40953	66260	69360	79648	60624	57046	46946	59996	54965
ENSG00000234379	0	0	0	0	0	0	0	0	0	0	0	0	0	0	0	0	0	0	0	0	0	0	0	0	0	0	0	0	0	0	0	0	0	0	0	0
ENSG00000117448	5913	5654	5482	4626	3693	3694	5661	5948	4796	4538	4716	4001	9330	5146	4047	4119	5146	4582	8186	7970	4886	5364	6047	5432	7994	7485	4611	4265	6673	6559	5468	5072	4993	4220	5539	5466
ENSG00000281133	0	0	0	3	2	2	0	0	0	3	0	0	3	0	0	2	0	0	0	0	0	0	0	0	0	0	3	0	0	0	0	0	0	0	0	4
ENSG00000132780	21981	20891	24121	20468	17098	18789	23587	23830	23801	23074	25021	22923	37500	21684	19280	21101	23634	22512	10526	10229	8983	10374	12156	11106	13595	12236	12271	11658	18359	17948	10803	9989	10814	9580	13198	12189
ENSG00000281112	0	0	0	0	0	0	0	0	0	0	0	0	0	0	0	0	0	0	0	0	0	0	0	0	0	0	0	0	0	0	0	0	0	0	0	0
ENSG00000281825	0	0	0	0	1	0	0	0	0	0	0	0	0	0	0	0	0	1	0	0	0	0	4	0	0	1	2	0	0	3	0	0	0	2	0	2
ENSG00000159588	26	26	49	27	36	23	23	34	47	15	33	37	24	8	9	14	24	24	396	343	1184	1400	1179	1110	668	621	1263	1107	1461	1635	267	358	624	761	770	649
ENSG00000230896	0	21	43	41	20	20	47	40	43	42	28	33	63	41	35	32	35	46	10	0	12	18	24	22	8	19	16	18	22	31	15	22	21	18	27	20
ENSG00000197429	433	440	553	579	406	399	739	698	594	527	626	533	1098	674	389	423	571	590	129	148	270	300	260	277	305	264	256	174	264	396	216	124	208	198	275	216
ENSG00000280836	1	4	5	10	4	2	1	3	2	3	1	0	6	8	4	2	2	3	3	8	6	6	4	7	0	0	5	0	4	3	2	3	2	3	5	0
ENSG00000289407	82	66	107	66	61	45	57	47	70	61	37	56	47	42	59	55	59	64	43	40	50	43	68	67	36	42	32	48	80	38	36	38	49	59	50	81
ENSG00000159592	5849	5799	6873	5941	4421	4556	7104	7409	7692	7419	7307	6904	13567	8384	7181	6668	8257	8213	2221	1934	3642	4910	3969	3896	3118	3054	4593	4329	5538	6004	3324	3314	4062	3824	4862	4035
ENSG00000225447	1	4	4	3	0	6	3	4	6	12	0	5	6	4	11	4	10	18	19	9	31	34	19	23	26	19	9	16	29	46	15	29	24	39	22	24
ENSG00000234329	25	20	12	7	12	18	11	12	23	6	11	8	34	18	26	12	31	22	108	63	102	124	140	110	106	111	95	77	123	167	113	96	102	98	148	119
ENSG00000159596	4033	3716	5015	4600	3589	4049	3552	3604	4298	4077	4791	4551	5228	3463	3332	3137	3292	3423	1484	1246	1789	2327	2439	2182	1129	1024	1469	1510	1716	1804	1377	1417	1972	1679	2100	2011
ENSG00000278139	0	0	0	0	0	0	0	0	0	0	0	0	0	0	0	0	0	0	0	0	0	0	4	0	0	0	0	0	0	0	0	0	0	0	0	0
ENSG00000117461	2681	2716	6521	5439	4038	4122	4355	3773	6738	6334	6417	5295	11281	7470	8559	9197	10456	9703	1516	1410	2508	3011	2711	2539	2265	2313	3349	3195	3931	4112	3013	2688	4823	4015	5262	4750
ENSG00000226957	0	0	4	0	0	4	0	3	0	7	3	6	4	4	6	9	2	0	4	0	14	7	9	4	0	0	6	9	0	10	9	6	9	10	20	17
ENSG00000233114	0	0	0	0	0	0	0	0	0	0	0	0	0	0	0	0	0	0	0	0	0	3	0	0	0	0	0	0	0	1	0	3	0	0	4	3
ENSG00000117472	652	656	291	271	193	157	240	197	116	127	159	135	288	138	162	203	280	222	1023	898	326	392	391	399	272	374	200	190	217	236	270	297	316	283	350	372
ENSG00000250719	0	0	0	0	0	0	0	0	0	0	0	0	0	0	0	0	0	0	0	0	0	0	0	0	0	0	0	0	0	0	0	0	0	1	0	2
ENSG00000085998	6766	6375	7100	6742	5197	5364	7055	6891	5949	5491	5107	4478	12386	7437	5431	5549	6723	6267	5148	4862	5842	6725	7519	7242	6757	6119	4742	5057	6279	6367	5616	5715	7162	5756	7786	6571
ENSG00000171357	0	0	6	0	0	4	0	0	0	2	0	0	0	0	0	0	0	0	12	11	8	9	18	14	13	7	13	0	14	16	8	0	13	6	11	0
ENSG00000227857	6	12	8	6	7	0	0	4	4	6	9	0	0	14	0	0	2	11	41	25	32	21	17	19	13	13	25	24	31	24	23	25	36	34	39	26
ENSG00000197587	100	64	159	151	109	149	74	113	156	89	163	109	102	33	85	104	127	126	61	42	59	86	151	110	97	77	97	76	119	120	49	39	62	45	95	61
ENSG00000117481	2920	3041	2780	2557	2016	2098	2890	2915	2506	2655	2523	2147	4435	2521	2149	2088	2615	2535	1004	819	1512	1827	1956	1878	1376	1316	1632	1621	2355	2267	1240	1183	1709	1383	1860	1667
ENSG00000117480	79	54	41	39	23	27	32	25	12	35	13	19	77	54	32	30	44	40	367	290	401	439	521	469	354	319	396	402	474	580	379	349	406	437	573	598
ENSG00000225779	2	5	0	0	0	0	6	0	3	4	0	0	4	3	3	0	0	2	3	4	9	7	2	13	6	12	7	0	5	7	5	2	9	7	20	12
ENSG00000085999	2073	2053	3722	3186	2910	3065	2422	2239	3533	3107	2859	2733	3012	1856	2389	2614	2395	2297	382	276	365	572	532	484	281	284	497	481	608	582	272	265	403	363	418	407
ENSG00000132128	6884	6487	5308	4629	3244	3061	7289	6510	5056	5176	4588	3963	8034	4905	3433	3167	3807	3558	3478	3019	4602	5543	4632	4665	4318	4198	6257	5738	6572	6863	2649	2369	3893	3491	3733	3393
ENSG00000173660	13667	14009	13320	11964	10007	11853	12663	14055	11226	10654	11296	9932	40126	21391	13162	14713	18173	17403	21139	21300	14626	15803	18318	16795	17110	16902	12387	11863	17699	17561	28055	18320	24741	19275	26043	25667
ENSG00000282881	0	0	0	0	0	0	0	0	0	0	0	0	0	0	0	0	0	0	0	8	0	0	0	0	7	0	0	0	2	0	0	6	0	0	2	0
ENSG00000269956	23	18	15	12	7	14	17	12	26	13	3	13	8	6	10	25	21	20	46	35	89	97	60	79	47	58	79	76	84	74	44	37	12	41	83	39
ENSG00000162456	0	0	0	0	0	0	0	0	0	0	0	0	0	0	0	0	0	0	54	60	69	78	81	56	37	54	30	8	32	44	14	52	30	30	30	48
ENSG00000079277	2081	1872	2690	2288	1699	2025	2355	2327	2206	2232	2294	2130	4215	2257	1744	1826	2105	1972	1721	1408	1924	2392	2524	2137	2193	2175	2115	1924	2434	2729	1344	1612	1369	1377	1649	1699
ENSG00000142961	567	572	885	742	665	664	702	604	906	866	772	717	1024	518	535	598	669	706	682	700	746	962	867	855	852	841	904	755	1026	969	424	590	483	473	546	552
ENSG00000186377	0	0	7	0	0	4	0	0	11	0	11	4	0	0	8	8	0	0	0	0	4	0	0	0	0	0	14	3	0	0	0	4	0	3	10	0
ENSG00000186160	0	0	0	0	0	0	0	0	0	0	0	0	0	0	0	0	0	0	4	5	0	3	10	5	0	0	3	0	6	15	9	4	0	0	4	0
ENSG00000225154	0	0	0	0	0	0	0	0	0	0	0	0	0	0	0	0	0	0	0	0	1	0	2	0	0	0	0	0	4	0	0	0	0	0	0	0
ENSG00000162365	0	0	0	0	0	0	0	0	0	0	0	0	0	0	0	0	0	0	0	9	5	23	37	19	13	18	21	11	31	13	16	11	3	14	11	11
ENSG00000225514	0	0	0	0	0	0	0	0	0	0	0	0	0	0	0	0	0	0	0	0	0	0	0	0	0	0	6	0	0	0	1	0	0	0	0	0
ENSG00000290081	0	0	0	0	0	0	0	0	0	0	0	0	0	0	0	4	2	0	0	0	0	7	4	0	0	0	0	0	0	0	0	0	0	4	0	0
ENSG00000225506	12	16	8	22	7	13	9	12	8	11	8	12	36	6	7	10	5	10	52	41	60	66	67	52	47	72	51	76	81	49	57	58	37	62	91	71
ENSG00000224805	22	6	28	30	8	20	23	25	23	25	22	17	26	0	6	21	0	14	25	17	22	6	22	33	21	38	16	8	30	18	8	42	53	17	33	30
ENSG00000123472	5274	5149	4891	4288	3129	3639	5112	4985	3204	3031	3602	2879	8688	5076	3134	3212	4276	3646	5259	4710	3022	3487	3656	3218	4781	4739	2427	2557	3437	3454	3359	3098	2781	2181	3165	2776
ENSG00000186118	0	0	0	4	0	0	0	3	4	4	4	0	0	0	0	0	5	0	10	0	16	16	18	9	14	14	23	18	45	28	13	17	7	13	9	11
ENSG00000228237	0	0	0	0	0	0	0	0	0	0	0	0	0	0	0	0	0	0	0	0	0	0	0	0	0	0	0	0	0	0	0	0	0	0	0	0
ENSG00000159658	7465	7151	8751	7598	5389	5500	11016	10371	13317	12342	11539	10790	8984	5405	4839	5048	5972	5221	2607	2243	4188	4832	4097	3952	5258	5053	8290	7756	9501	9900	1877	1909	2601	2569	3130	2792
ENSG00000233647	4	2	5	3	3	5	3	2	5	0	0	3	0	3	4	0	0	0	0	0	8	0	0	4	0	0	0	0	2	0	0	0	2	0	0	0
ENSG00000123473	3325	3443	4326	3437	3174	3174	4079	3894	4807	4394	4503	4350	7024	4229	3125	3323	3973	3720	1527	1308	1799	2238	2358	2357	1963	1779	2077	1937	2730	2644	1646	1785	1709	1396	2044	1966
ENSG00000186564	56	60	121	55	68	62	89	89	79	57	80	42	84	45	34	48	77	36	146	135	123	138	151	95	207	156	258	182	184	184	99	75	107	93	101	74
ENSG00000226133	1	0	0	1	0	0	0	0	0	0	0	0	2	0	0	0	0	1	10	6	7	0	0	2	0	0	10	0	4	7	6	13	0	5	3	0
ENSG00000231413	0	0	0	0	0	0	0	0	0	0	0	0	0	0	0	0	0	0	0	0	0	0	0	0	0	0	0	0	0	0	0	0	0	0	0	0
ENSG00000237180	0	0	0	0	0	0	0	1	0	0	0	0	0	0	0	0	0	0	0	0	1	0	3	0	1	0	0	0	0	2	0	0	0	0	0	0
ENSG00000162368	10019	9880	11384	9656	7609	7925	12317	11814	11328	10084	10417	9291	12297	7367	5734	5644	7296	6674	8913	7727	7438	8587	9083	8589	12937	12126	9219	8879	12140	11736	4051	3585	4309	3744	5579	5050
ENSG00000186790	0	0	0	0	1	0	0	0	0	0	0	0	0	0	0	0	1	0	10	9	12	24	8	4	21	8	6	11	10	10	9	6	6	15	2	31
ENSG00000225762	8	12	11	12	8	16	5	6	10	9	0	14	4	7	4	0	5	7	38	24	17	24	27	13	23	25	42	48	52	55	19	9	29	37	34	16
ENSG00000237424	264	246	365	329	275	255	236	238	585	573	407	367	242	110	179	201	220	228	168	136	273	325	241	254	224	289	488	494	473	551	188	156	277	241	227	235
ENSG00000290466	0	0	0	0	0	0	0	0	0	0	0	0	0	0	0	0	0	0	6	0	0	5	0	0	0	8	11	4	0	1	0	1	0	4	0	0
ENSG00000279096	0	0	0	0	0	0	0	0	0	0	0	0	0	0	0	0	0	0	7	0	0	7	4	0	3	0	2	0	0	7	3	5	0	0	5	2
ENSG00000242267	0	0	0	0	0	0	0	0	0	0	0	0	0	0	0	0	0	0	1	0	0	0	0	0	0	0	2	0	0	7	2	5	0	1	0	2
ENSG00000291246	0	0	0	0	0	0	0	0	0	0	0	0	0	0	0	0	0	0	7	0	0	0	0	0	0	0	4	0	0	0	3	0	2	5	0	0
ENSG00000223720	0	0	0	0	0	0	0	0	0	0	0	0	0	0	0	0	0	0	3	0	0	0	0	0	0	0	0	0	0	0	0	0	0	0	3	0
ENSG00000269113	1231	1148	1594	1289	1138	1273	945	945	1697	1397	1395	1326	2314	1265	1411	1531	1502	1308	804	838	1191	1394	1125	1216	664	749	1295	1241	1411	1506	677	859	1189	1144	1308	1223
ENSG00000223814	1	1	1	1	1	0	1	1	1	1	1	0	1	1	1	0	0	1	1	1	1	1	1	1	1	1	1	0	1	0	1	1	1	0	1	1
ENSG00000225028	32	8	20	20	14	34	21	10	48	18	32	29	48	18	15	31	33	20	144	138	425	477	311	343	187	136	395	357	445	448	138	143	256	256	287	316
ENSG00000132122	77	53	191	148	122	135	125	101	170	150	157	190	97	67	72	134	117	104	62	49	80	146	94	104	84	101	173	149	194	231	54	64	75	78	70	107
ENSG00000224986	0	0	0	0	0	0	0	0	0	0	0	4	0	0	0	0	0	0	0	0	0	8	7	0	0	4	4	12	13	11	1	0	4	1	0	3
ENSG00000206700	0	0	0	0	0	0	0	0	0	0	0	0	0	0	0	0	0	0	0	0	0	0	0	0	0	0	0	0	0	0	0	0	0	0	0	0
ENSG00000223175	0	0	0	0	0	0	0	0	0	1	0	0	0	0	0	0	0	0	0	0	0	0	0	0	0	0	0	1	0	0	0	0	0	0	0	0
ENSG00000235105	63	118	71	121	49	116	82	76	90	61	44	54	127	132	72	155	121	105	72	40	73	32	63	45	113	70	99	87	63	71	112	63	68	78	120	177
ENSG00000225671	2	2	0	0	2	2	0	0	0	2	2	0	0	0	2	2	0	0	0	0	2	8	2	2	2	2	0	0	0	2	4	2	0	2	0	2
ENSG00000142700	6	7	8	4	14	6	25	8	0	16	16	4	18	19	16	23	24	32	60	51	47	36	76	33	32	68	71	33	72	101	38	32	81	60	68	63
ENSG00000287661	0	0	0	0	0	0	0	0	0	0	0	0	0	0	0	0	4	0	0	0	0	0	0	0	0	0	0	0	0	0	0	0	0	0	0	0
ENSG00000186094	24	13	7	7	0	15	21	17	7	16	14	19	20	0	0	0	18	10	21	13	10	11	15	15	8	0	11	7	16	14	0	12	4	7	11	8
ENSG00000162373	0	8	8	0	0	0	14	4	5	8	4	8	0	5	0	7	0	2	0	8	4	10	0	11	0	0	23	0	11	12	0	0	7	0	11	0
ENSG00000286597	0	0	0	0	0	0	0	0	0	0	0	0	0	0	0	0	0	0	0	0	0	0	0	0	0	0	0	0	0	0	0	0	0	0	0	0
ENSG00000229846	0	0	0	0	0	0	0	0	0	0	0	0	0	0	0	0	0	0	0	0	0	0	0	0	0	0	0	0	0	0	0	0	0	0	0	0
ENSG00000230114	0	0	0	0	0	0	0	0	0	0	0	0	0	0	0	0	0	0	0	0	0	0	0	0	0	0	0	0	0	4	0	5	0	0	0	0
ENSG00000225623	0	0	0	0	0	0	0	0	0	0	0	0	0	0	0	0	0	0	0	0	0	0	0	0	0	0	0	0	0	0	0	0	0	0	0	0
ENSG00000237478	0	0	0	0	0	0	0	0	0	0	0	0	0	0	0	0	0	0	0	0	0	0	0	0	0	0	0	0	0	0	0	0	0	0	0	0
ENSG00000215887	0	0	0	0	0	0	0	0	0	0	0	0	0	0	0	0	0	0	0	0	0	0	0	0	0	0	0	0	0	0	0	0	0	0	0	0
ENSG00000279324	0	0	0	0	0	0	0	0	0	0	0	0	0	0	0	0	0	0	0	0	0	0	0	0	0	0	0	0	0	0	0	0	0	0	0	0
ENSG00000233595	0	0	0	0	0	0	0	0	0	0	0	0	0	0	0	0	0	0	0	0	0	0	0	0	0	0	0	0	0	0	0	0	0	0	0	0
ENSG00000290102	0	1	1	0	1	0	0	0	1	0	1	0	2	1	1	0	0	2	2	0	2	2	1	2	4	3	4	2	4	4	9	2	2	2	7	6
ENSG00000123080	5297	5787	6095	5084	4112	4476	5131	4953	5725	5421	7096	5104	10627	5955	4560	4676	6482	5323	2999	2539	3369	3749	4097	3726	3287	3014	4245	3679	5322	5558	2973	2816	3717	2871	4553	3802
ENSG00000085831	40	83	82	84	57	39	25	49	60	52	65	51	108	60	49	39	64	49	207	164	195	284	243	225	176	186	202	197	215	246	164	95	112	146	162	133
ENSG00000261664	0	0	4	0	0	0	0	0	0	0	0	0	0	0	0	2	0	0	5	0	3	0	0	0	11	0	4	0	7	0	8	4	0	0	0	8
ENSG00000185104	7326	7036	6664	5877	4506	4851	6673	6641	5703	5098	4773	4338	11754	7176	5317	5472	6699	6098	5822	5593	3508	4337	4355	3859	5602	5589	3333	3116	4311	4522	3904	3936	3383	2854	4142	3842
ENSG00000225767	0	0	0	0	0	0	0	0	0	0	0	2	0	4	0	0	0	2	5	0	3	4	0	4	0	6	6	3	4	9	0	0	0	0	7	7
ENSG00000207194	0	0	0	0	0	0	0	0	0	0	0	0	0	0	0	2	0	1	0	0	0	0	0	0	0	0	0	2	1	0	0	1	0	0	0	0
ENSG00000237130	0	0	0	0	0	0	0	0	0	0	0	0	3	0	0	0	2	0	0	1	2	0	3	0	0	2	0	0	0	0	2	0	6	0	4	4
ENSG00000230585	5	0	3	0	1	0	4	3	8	0	5	0	0	4	0	0	2	0	11	7	10	5	22	9	0	10	19	15	20	22	10	8	9	15	6	9
ENSG00000123091	3829	3652	4726	4116	3049	3651	1670	1717	1512	1402	1604	1350	11303	7027	4293	4804	6400	5742	2840	2476	3528	4057	3978	3737	1730	1825	2290	2130	2508	2464	4586	4103	4248	3512	5120	4565
ENSG00000236434	0	0	1	0	0	0	0	0	0	0	0	0	0	0	0	0	0	1	3	0	6	8	3	7	0	5	12	8	3	9	7	1	3	3	7	6
ENSG00000233406	26	22	29	16	17	14	8	28	19	16	12	16	20	30	12	14	27	26	27	46	47	63	47	49	25	56	49	55	65	71	38	26	40	38	46	25
ENSG00000200839	0	0	0	0	0	0	0	0	0	0	0	0	0	0	0	0	0	0	0	1	0	1	0	0	0	0	0	0	0	0	0	0	0	0	0	0
ENSG00000229032	0	0	0	0	0	0	0	0	0	0	0	0	0	0	0	0	0	0	0	0	4	0	0	0	0	0	0	0	4	0	3	4	0	0	2	0
ENSG00000169213	704	600	371	349	439	358	670	659	398	320	416	415	1294	701	320	237	446	391	363	329	202	248	441	401	572	540	317	242	533	564	658	647	266	222	488	377
ENSG00000117862	4249	4890	5084	4058	3410	3358	4334	4661	3988	3688	3849	3725	11552	7720	5795	5869	7674	7335	6555	5757	4018	5764	5714	5220	6719	6559	3430	4212	5456	5459	7123	7251	7185	5808	8365	7173
ENSG00000223390	0	0	0	4	0	0	3	0	9	0	0	3	0	0	0	0	0	0	8	13	7	19	15	10	8	24	6	8	15	5	4	13	0	0	3	24
ENSG00000228369	0	0	0	2	0	0	0	0	0	9	0	7	0	3	4	0	0	0	4	4	8	9	4	0	0	6	4	6	8	6	4	6	2	8	6	9
ENSG00000285839	1561	8	6	113	0	466	0	14	12	4	0	0	613	8	10	0	0	13	301	163	722	10	363	17	10	392	1077	13	0	13	264	490	16	1620	5	2022
ENSG00000198841	1162	1926	1390	1271	1004	909	1981	2204	1283	1236	1449	1151	3137	2142	1194	1215	1671	1592	1334	1039	1479	1862	1872	1942	2047	2046	1867	2095	2785	2755	2056	1746	2599	940	2879	1076
ENSG00000134717	5321	4806	5863	5055	4024	4322	4928	4964	5102	4669	5151	4438	12316	7904	6156	6361	8363	7695	4374	3736	2607	2905	3137	2867	3866	3739	2810	2758	3500	3610	4611	4001	3693	3082	4635	4072
ENSG00000224680	33	18	19	20	18	13	18	2	11	20	27	7	32	15	23	20	17	26	36	26	14	29	37	20	35	18	22	10	15	20	15	22	23	16	34	19
ENSG00000085832	3167	3332	3688	3250	2467	2666	4291	4432	3986	3498	3619	3769	5418	3402	2712	2794	3273	3056	1929	1423	1629	1926	2192	2168	2799	2671	2254	2223	3068	3121	1957	1665	1501	1281	1822	1727
ENSG00000206595	0	0	0	0	0	0	0	0	0	0	0	0	0	0	0	0	0	0	1	0	0	2	0	0	0	2	0	0	0	2	1	0	0	0	0	0
ENSG00000238140	0	0	0	0	2	0	3	4	7	0	10	0	10	3	4	0	4	0	0	2	2	8	4	0	4	1	4	1	6	0	4	8	0	0	1	6
ENSG00000227070	0	9	1	3	0	2	7	2	0	3	6	0	7	0	2	0	0	5	20	23	0	9	13	0	13	11	0	7	10	9	24	12	11	14	12	14
ENSG00000252032	0	0	0	0	0	0	0	0	0	0	0	0	0	0	0	0	0	0	0	0	0	0	0	0	0	0	0	0	0	0	1	0	0	0	0	0
ENSG00000227742	0	0	0	0	0	11	0	0	4	0	4	12	0	10	0	8	0	0	21	5	3	6	16	5	8	15	0	4	21	26	12	13	3	0	6	4
ENSG00000117859	8387	8117	11511	10349	8797	8961	9476	9433	10062	9598	10031	9254	14746	8976	7512	7787	9520	9127	5286	4746	6173	7720	9214	8244	7004	6304	6058	6091	8825	9432	4914	4887	4911	4120	5737	5119
ENSG00000236973	0	0	0	0	0	0	0	3	0	0	0	0	0	0	0	0	0	0	6	0	0	9	2	3	2	7	4	0	0	0	0	0	2	0	4	0
ENSG00000232846	0	0	0	0	0	0	0	0	0	0	0	0	0	0	0	0	0	0	0	0	0	4	0	2	7	2	4	4	0	4	2	4	0	0	0	2
ENSG00000212624	0	0	0	0	0	0	0	0	0	0	0	0	0	0	0	0	0	0	0	1	3	3	2	0	3	4	2	0	1	2	5	3	0	1	2	2
ENSG00000266993	33	3	61	2	2	21	54	42	4	82	104	52	92	43	80	4	123	3	53	38	113	119	115	153	26	72	96	77	170	156	46	75	74	116	112	108
ENSG00000078618	20198	19971	21514	18516	14587	15028	19221	18873	16384	15037	15651	13018	38246	23477	16574	17665	21876	20516	24325	21721	20090	23822	24308	22112	23340	23260	17494	16820	22578	22201	19564	19272	19011	16981	22605	19798
ENSG00000272175	0	0	0	3	0	0	0	0	4	1	0	3	0	0	2	2	2	3	0	0	13	3	9	4	0	6	5	4	0	10	0	0	7	2	0	6
ENSG00000230604	0	0	5	1	0	0	0	0	3	0	0	1	3	0	0	0	0	0	2	0	0	1	0	0	1	0	2	0	0	0	0	0	2	0	4	5
ENSG00000232027	4	0	4	4	0	0	11	0	12	7	7	0	0	0	4	4	0	7	15	11	1	15	9	9	11	12	10	14	23	23	5	3	10	2	5	6
ENSG00000283899	1	1	1	1	1	1	1	1	1	1	1	1	1	1	1	1	1	1	1	1	1	1	1	1	1	1	1	1	1	1	1	1	1	1	1	1
ENSG00000241745	0	0	0	0	0	0	0	0	0	0	0	0	0	0	0	0	0	0	0	0	0	0	0	0	0	0	0	0	2	2	0	0	0	4	0	5
ENSG00000223429	0	0	0	0	0	0	0	0	0	0	0	0	0	0	0	0	0	0	4	3	0	0	0	4	2	0	0	0	3	1	4	0	0	10	2	3
ENSG00000224255	0	0	0	0	0	0	0	0	0	0	0	0	2	2	0	0	0	4	0	0	0	0	7	1	0	2	6	0	0	5	0	0	2	4	0	1
ENSG00000236004	0	0	0	0	0	0	0	0	0	0	0	0	0	0	0	0	0	0	0	0	0	0	0	0	0	0	0	0	1	3	0	0	0	0	2	0
ENSG00000237663	0	0	0	0	0	0	0	0	0	0	0	0	0	0	0	0	0	0	0	0	0	0	0	0	0	2	0	0	0	0	0	0	0	0	0	0
ENSG00000213735	0	2	0	0	0	0	4	0	2	0	0	0	0	0	0	0	2	2	0	0	0	0	0	4	0	0	0	0	2	0	6	2	0	0	0	0
ENSG00000154222	2738	2627	3164	2830	2110	2354	3253	3296	3211	2909	2804	2747	5797	3279	2694	2786	2721	2851	1288	1200	2314	2439	2604	2181	2133	1761	2334	2407	3062	2861	1657	1729	1985	2052	2551	2368
ENSG00000157077	1673	1746	1689	1407	934	1092	1786	2069	1616	1613	1579	1360	2572	1567	1147	1317	1496	1294	635	574	686	756	677	686	950	1043	1109	962	1295	1463	665	586	582	576	701	629
ENSG00000228407	15	15	11	9	10	16	11	10	0	2	2	13	24	14	6	10	13	6	5	17	20	30	31	18	19	23	41	31	34	38	14	20	26	15	19	26
ENSG00000272100	5	5	3	7	0	6	3	5	11	12	9	9	8	18	18	22	8	13	2	5	10	8	11	8	0	6	6	3	4	7	0	1	8	12	14	8
ENSG00000287078	1	5	15	11	4	14	0	4	7	10	7	0	24	7	5	4	4	4	24	6	20	42	23	19	15	13	16	9	17	5	18	9	19	20	11	29
ENSG00000134744	3866	3707	6434	5428	4193	4189	3839	3781	5253	5154	5091	4681	5845	3885	4461	4471	4964	4626	909	915	1589	2229	1963	1737	1003	894	1943	1693	2296	2244	1002	1003	1324	1321	1608	1532
ENSG00000085840	3295	3151	5448	4790	4050	4161	3761	3533	4412	3889	4079	3653	4365	2633	2662	2839	3553	2891	735	594	1075	1118	1462	1417	955	845	1149	1124	1476	1433	691	702	876	767	961	755
ENSG00000134748	9759	9465	11887	9655	8397	8283	9821	9865	9893	9062	9832	9504	18730	11842	9197	9396	11545	11089	3926	3575	6009	8048	8089	7123	6428	5609	6332	6096	8569	8177	5715	5445	6514	5703	7666	6998
ENSG00000182183	0	0	4	0	0	4	0	0	10	0	0	0	3	2	0	0	4	0	8	16	15	16	28	12	19	0	9	15	26	17	6	11	15	15	16	20
ENSG00000162377	8581	8876	8561	7099	6480	6831	8578	8741	6596	6115	6563	5689	18297	11730	8242	8475	10114	10215	2688	2380	4258	4975	5499	5065	3747	3360	5768	5470	7198	7301	3925	3706	6193	5258	7099	6195
ENSG00000162378	1997	2153	2669	2279	1771	1731	2424	2405	2593	2448	2403	2237	2976	1785	1542	1773	2020	1946	463	467	791	912	895	896	773	685	1048	802	1111	1172	345	283	512	482	602	543
ENSG00000206627	0	0	0	0	0	0	3	0	2	0	0	2	0	0	0	0	0	0	0	0	2	0	2	0	0	0	0	0	2	0	0	0	0	2	0	0
ENSG00000252018	1	2	0	0	0	1	0	0	0	0	0	0	1	0	1	0	0	0	1	2	0	1	0	1	1	2	0	0	0	0	1	1	0	1	1	1
ENSG00000228929	1116	1080	2193	1089	855	668	1280	1264	1062	1154	1151	931	2300	1466	1118	958	2168	1742	1370	1212	1020	2266	1968	1940	1472	1348	1281	1210	1897	2161	2207	1528	1715	1302	2701	2221
ENSG00000259818	4	0	0	4	0	0	4	0	3	0	0	4	7	4	0	0	8	8	27	35	37	36	60	50	33	18	44	13	35	60	63	79	48	38	61	71
ENSG00000203995	1363	1351	1761	1586	1328	1407	1546	1521	1610	1654	1633	1447	2512	1569	1342	1418	1730	1448	388	385	498	668	658	604	633	549	753	602	914	1072	485	479	502	479	712	636
ENSG00000121310	1153	1132	1511	1298	1266	1094	1010	939	1800	1649	1507	1465	1697	986	1251	1367	1615	1513	498	412	534	670	599	553	589	476	851	650	953	1106	497	426	538	476	607	644
ENSG00000231866	0	0	0	0	0	0	0	0	0	0	0	5	0	0	0	0	0	0	2	2	0	1	0	0	0	3	1	1	0	0	0	0	1	0	0	0
ENSG00000116171	3730	3631	4518	3836	2884	2932	4191	4429	3720	3208	3785	3209	9781	6486	4334	4582	5865	5759	3391	2995	3522	4197	4468	4513	4814	4238	3118	3085	4766	5102	5614	4711	5391	4594	6716	6133
ENSG00000264834	0	0	0	0	0	0	0	0	0	0	0	0	0	0	0	0	0	0	0	1	0	0	0	0	2	0	0	1	0	1	2	0	0	2	0	1
ENSG00000266188	0	0	0	0	0	0	0	0	0	0	0	0	0	0	0	0	0	0	0	0	0	0	0	0	0	0	0	0	0	1	0	0	0	0	0	0
ENSG00000265815	0	0	0	0	0	0	0	0	0	0	0	0	0	0	0	0	0	0	0	0	0	0	0	0	0	0	0	0	0	0	0	0	0	0	0	0
ENSG00000237279	0	0	0	0	0	0	0	0	0	0	0	0	0	0	0	0	0	0	0	0	0	0	0	0	0	0	0	0	0	0	0	0	0	0	0	0
ENSG00000242391	22	12	14	11	7	8	10	5	24	11	7	14	25	6	7	10	10	0	0	2	4	0	0	3	0	0	0	0	4	5	0	0	3	0	0	0
ENSG00000230953	2	6	7	12	12	16	11	9	24	25	26	35	10	4	10	16	9	11	8	10	5	20	11	15	6	13	10	10	10	28	4	5	8	7	7	9
ENSG00000236360	25	50	14	64	55	46	50	63	11	72	38	42	59	44	13	49	26	65	21	7	10	30	52	17	13	23	9	19	13	13	0	23	50	30	37	38
ENSG00000226147	3	2	3	1	14	16	4	2	2	3	2	4	4	2	1	2	1	2	6	2	2	9	10	2	1	4	1	24	3	1	5	2	1	15	1	3
ENSG00000157184	1926	1896	3496	2518	2254	2182	2840	2718	3111	2808	3302	2707	4561	2924	2256	2527	3484	2964	1826	1578	2180	2703	2513	2445	2892	2699	3098	2693	3153	3264	2122	2047	2604	2131	2844	2609
ENSG00000236723	4	4	16	10	2	7	4	4	4	4	1	3	7	2	2	2	3	3	9	6	26	21	17	12	18	6	18	11	19	23	10	16	10	19	23	16
ENSG00000162384	2081	2102	2230	1993	1814	1632	2107	2133	1752	1844	1942	1717	2343	1376	1084	1235	1556	1417	2123	1873	1406	1701	1999	1700	1915	2071	1327	1330	1700	1659	1100	1077	1134	929	1331	1139
ENSG00000174332	62	57	101	97	162	172	119	120	41	56	126	85	549	271	171	134	312	309	19	32	64	62	87	87	59	70	48	40	78	125	62	79	44	68	126	92
ENSG00000239007	0	0	0	0	0	0	0	0	0	0	0	0	0	0	0	0	0	0	0	0	0	0	0	1	1	0	0	0	0	0	0	0	0	0	0	0
ENSG00000211452	0	0	0	0	0	0	0	4	0	3	0	0	0	0	0	0	0	0	0	8	8	0	5	16	10	4	7	6	3	6	3	0	11	9	4	4
ENSG00000058799	1297	1190	1447	1278	949	1024	1152	1307	876	963	1099	940	2164	1278	865	893	1060	1033	1183	1108	1262	1378	1352	1519	1264	1057	898	895	1252	1209	855	893	800	733	937	772
ENSG00000058804	12750	12035	13464	12187	9798	9594	8404	7379	6697	6406	6368	5725	14185	8702	8125	8497	10019	9543	5449	4772	6089	8177	9064	8323	1903	1908	2645	2408	3303	3460	3120	2635	5021	4358	5675	5342
ENSG00000201003	1	4	4	0	2	0	4	0	2	8	1	2	5	3	2	6	1	4	4	1	2	1	2	2	4	0	1	2	3	2	1	0	3	2	5	9
ENSG00000226754	29	31	39	39	24	37	43	24	31	41	41	47	39	24	16	34	28	37	53	75	52	76	37	56	30	62	58	65	94	56	41	42	38	31	39	48
ENSG00000157193	12458	12160	15433	13522	11276	11275	12871	11761	13601	12088	10559	9730	24650	14303	12389	13276	13131	12038	3971	3382	4206	4532	5307	4683	4481	3924	3288	2981	4037	3777	5705	5561	5435	4589	5704	5148
ENSG00000234578	0	0	0	0	0	0	0	0	0	0	0	0	0	0	0	0	0	0	0	0	0	0	0	0	0	0	0	0	0	0	0	0	0	0	0	0
ENSG00000162385	2441	2415	2230	1873	1889	2431	2508	2780	2200	2123	2308	2210	7420	3730	2095	2504	2697	2782	3851	4590	2307	2478	2724	2340	3288	3065	2419	2228	3186	2949	4658	2902	3494	2409	3357	3511
ENSG00000228838	27	9	26	18	25	10	9	10	27	17	18	9	9	8	15	15	14	22	0	5	0	4	3	5	0	3	2	4	5	3	4	7	10	4	9	5
ENSG00000232762	6	0	0	5	5	4	5	4	4	6	0	3	7	4	0	6	0	8	5	0	0	3	0	0	0	0	0	0	0	5	3	0	0	3	0	0
ENSG00000225675	7	2	16	14	9	7	0	0	13	8	5	12	14	0	0	0	4	3	0	7	12	8	0	7	4	3	0	0	0	6	8	0	0	0	6	3
ENSG00000219102	10	12	53	17	4	15	20	19	11	13	12	15	53	28	12	19	35	22	23	22	36	53	58	57	22	22	25	36	50	35	27	23	17	16	22	23
ENSG00000081870	3015	3306	4048	3247	2737	3291	3022	3486	3475	3059	3427	2940	6104	3979	2961	3139	3718	3530	3193	3432	1972	2247	2176	2234	2554	2421	1751	1561	2004	1977	2594	2213	2543	1946	2879	2898
ENSG00000116212	2960	2554	3092	3020	2167	2396	2993	2970	2620	2412	2508	2184	4633	2676	1900	2081	2465	2241	1052	1042	846	1073	1197	1168	1265	1223	1018	1039	1308	1306	1164	1103	785	743	871	969
ENSG00000116209	9780	9263	10336	8755	6372	6277	6858	6654	6331	5961	6239	4718	14565	8675	6914	6959	9964	8560	13759	12200	11616	13565	12609	12167	9738	9561	8303	7919	9646	9597	10792	9392	11850	9414	13223	12125
ENSG00000116205	788	844	1510	1241	1049	1015	1128	1189	1326	1305	1312	1041	1579	1009	1024	1067	1174	1117	369	281	437	542	534	523	446	390	411	382	519	621	335	292	340	357	390	483
ENSG00000283749	0	0	0	0	0	0	0	0	0	0	0	0	0	0	0	0	0	0	0	0	0	1	0	0	0	0	0	0	0	1	0	0	1	0	0	0
ENSG00000225183	0	2	0	0	0	0	2	0	2	1	3	0	3	0	0	0	0	2	2	3	2	0	0	2	4	1	2	0	0	3	3	2	5	4	0	4
ENSG00000279049	0	0	0	0	0	0	0	0	0	0	0	0	0	0	0	0	0	0	0	0	0	0	0	0	0	0	0	0	0	0	0	0	0	0	0	0
ENSG00000280378	2	0	7	8	7	4	2	2	1	4	4	4	11	4	0	5	8	17	18	9	19	26	34	14	20	13	13	33	24	20	7	14	26	15	41	16
ENSG00000162390	123	151	277	236	198	205	132	152	187	167	159	167	395	250	109	137	173	132	83	85	160	207	171	133	93	58	88	92	93	102	131	155	125	105	144	122
ENSG00000162391	7	0	9	10	2	0	0	0	8	6	4	0	8	0	11	0	3	0	0	0	6	5	7	0	5	14	22	13	30	14	0	27	16	22	22	30
ENSG00000230728	0	0	0	0	0	0	0	0	0	0	0	0	0	0	0	0	0	0	0	0	0	0	0	0	1	0	0	0	0	0	0	0	0	0	3	0
ENSG00000162396	517	429	585	519	311	396	605	565	503	523	463	430	815	496	476	464	509	564	523	395	804	899	865	777	722	757	956	816	1056	1106	540	528	800	720	888	676
ENSG00000157211	0	0	0	0	0	0	0	0	0	0	0	0	0	0	0	0	0	0	0	0	0	7	0	0	11	10	5	0	7	8	3	6	0	0	8	0
ENSG00000280425	0	0	4	0	0	4	6	0	0	0	4	0	0	0	0	0	4	0	15	10	18	14	12	12	0	0	11	5	38	25	11	18	12	19	14	15
ENSG00000256407	12	4	4	5	3	7	4	7	4	3	0	0	6	1	3	14	5	3	17	22	37	35	11	21	1	17	66	34	30	22	14	4	8	44	37	4
ENSG00000215883	1246	1208	1782	1816	1474	1517	1326	1241	1641	1376	1344	1303	3066	1961	1893	1963	2232	2067	694	632	772	828	827	869	767	656	639	555	814	867	953	869	1022	871	1305	1030
ENSG00000116221	16552	15972	20668	18522	15084	15458	15839	16178	15122	14572	15236	13211	31817	20329	15421	15931	18221	17007	16828	15511	17786	20796	21198	19584	16620	14498	14594	15478	17756	17340	16366	16211	18568	15146	19639	16890
ENSG00000157216	2793	2815	8701	8143	5603	5556	2787	2669	7536	6962	7144	6345	6010	3460	5110	5222	5004	4793	2507	2507	6399	8098	5790	5544	2423	2038	6061	5680	5867	5910	1754	1740	3991	3525	3684	3076
ENSG00000225632	0	0	0	0	0	2	0	0	4	0	2	0	0	0	0	1	0	0	4	4	0	0	0	1	0	0	2	0	0	0	8	0	10	3	6	2
ENSG00000198711	41	30	68	53	49	31	27	45	73	66	38	56	45	27	90	76	96	63	95	101	202	257	180	232	122	109	187	137	209	229	124	102	114	128	154	170
ENSG00000184313	0	0	0	0	0	0	0	0	0	0	0	0	0	0	0	0	0	0	11	10	0	0	12	0	5	5	0	0	8	0	7	4	0	0	4	5
ENSG00000271723	0	0	0	0	0	0	0	0	0	0	0	0	0	0	13	0	0	0	11	32	50	62	0	46	6	36	12	9	13	17	8	40	7	11	0	31
ENSG00000243725	5195	4987	4253	3491	3075	3642	4906	4920	3141	2850	3243	2680	7223	4298	2555	2893	3332	3032	1380	1250	1345	1425	1746	1509	1227	1292	1102	1140	1427	1542	1026	885	915	713	1087	849
ENSG00000162398	0	0	0	0	0	0	0	0	0	4	0	5	0	4	0	0	0	0	6	11	24	20	23	16	13	15	5	13	19	8	8	0	4	16	11	7
ENSG00000116133	15243	14750	29783	24761	22190	22958	14803	14831	21297	19774	19242	16799	37530	23114	23373	24024	27531	26314	4681	4005	9102	10255	13016	11355	7964	6061	9414	9740	13598	13563	7979	7578	11357	9733	12669	11095
ENSG00000287724	0	0	0	0	0	0	0	0	0	0	0	0	0	0	0	0	0	0	0	0	16	14	13	8	6	9	12	7	6	18	3	5	17	12	15	12
ENSG00000233203	27	28	26	29	29	40	6	11	15	32	31	17	43	21	31	23	31	45	6	4	13	11	9	14	9	8	21	3	15	11	14	18	23	11	18	16
ENSG00000242396	32	27	53	33	29	32	17	21	39	26	31	26	70	35	31	25	57	17	10	16	13	21	21	19	25	7	16	18	21	13	35	48	37	31	53	43
ENSG00000169174	10708	9952	22650	19689	14860	15330	6276	5867	8988	8156	6154	5039	26925	15857	19513	20749	21041	20126	14362	12854	17659	18131	17796	16954	9634	7529	7700	7084	7741	7354	17733	15930	32098	25046	28586	25325
ENSG00000162402	9720	9416	9648	9089	6773	6894	10594	10451	11087	9760	9500	8969	15269	9093	8504	8823	9535	9170	5038	4087	6667	8269	7663	7667	6771	6297	7518	6241	9339	9457	5172	4793	5616	5643	7420	6752
ENSG00000235612	0	0	0	0	0	0	0	0	0	0	0	0	0	0	0	0	0	0	0	0	0	0	0	0	0	0	0	0	0	0	0	0	0	0	0	0
ENSG00000260971	0	0	0	1	0	0	2	0	0	0	4	0	0	0	4	0	0	2	5	8	0	15	18	20	10	13	10	12	11	5	20	30	29	24	33	22
ENSG00000284686	0	5	2	0	8	6	14	15	0	0	5	0	5	9	4	9	9	3	13	19	31	25	44	27	26	34	46	20	53	60	31	31	34	38	45	40
ENSG00000229871	0	0	0	0	0	0	0	0	0	0	0	0	0	0	0	0	0	0	0	0	0	0	0	0	0	0	0	0	0	2	0	0	0	0	0	0
ENSG00000223956	4	0	0	4	0	0	0	0	0	0	0	0	0	5	0	5	4	4	14	8	32	30	33	29	30	18	23	21	13	30	43	40	41	38	63	50
ENSG00000162407	883	867	809	687	520	592	1696	1929	1164	1035	1198	1068	2106	1371	675	869	1203	1041	962	853	922	1158	1315	1099	2609	2352	2081	1965	2700	2931	1910	1838	1852	1490	2749	2182
ENSG00000236776	0	0	0	0	0	0	0	0	0	0	0	0	4	0	0	0	0	1	0	3	4	0	3	5	0	0	0	5	3	1	2	6	1	4	2	6
ENSG00000224980	0	0	0	0	0	0	0	0	0	0	0	0	0	0	0	0	0	0	0	0	0	0	0	0	0	0	0	0	0	0	3	0	0	0	0	2
ENSG00000225475	0	3	2	2	2	0	2	2	2	2	2	0	0	1	0	0	3	0	8	0	0	2	0	0	0	2	0	1	6	2	0	0	2	0	2	2
ENSG00000162409	2782	2965	4962	4498	2678	2996	3179	3126	4267	3892	3127	2817	5828	3793	4159	4475	4988	4500	1183	1003	2744	3093	2362	2380	2198	1986	3052	2598	3631	3853	2606	2144	3438	3171	3651	3454
ENSG00000162601	1296	1354	1895	1662	1275	1351	1333	1143	1807	1649	1723	1733	2472	1418	1657	1891	2068	2074	826	694	1207	1585	1544	1525	956	986	1450	1136	1726	2004	987	1020	1213	1164	1889	1781
ENSG00000184292	2653	2545	1873	1757	1254	1312	1823	1835	1840	1623	1626	1358	5603	3435	2283	2409	3160	2628	2773	2801	2505	2711	2792	2778	3134	2874	2557	2229	2613	2500	3951	4224	3941	3324	4576	3952
ENSG00000185839	598	629	686	342	285	316	589	495	315	302	314	309	841	536	250	299	602	493	716	708	438	686	643	746	569	603	227	254	583	569	399	337	287	314	537	450
ENSG00000283445	227	287	188	171	181	178	159	154	184	237	131	174	182	109	63	137	118	110	75	77	131	153	161	169	64	89	129	99	114	119	47	82	81	49	100	89
ENSG00000021852	0	0	0	0	0	0	0	0	0	0	0	0	0	0	0	0	0	0	0	4	5	10	7	8	8	4	36	17	0	31	0	0	0	4	0	4
ENSG00000236341	0	0	0	0	0	0	0	0	0	0	0	0	0	0	0	0	0	0	0	0	0	0	0	0	0	0	0	0	0	1	0	0	0	0	0	0
ENSG00000173406	353	306	1045	941	829	770	387	518	3025	2641	2787	2536	270	153	704	708	673	628	228	158	476	622	582	567	301	187	1804	1818	2191	2196	97	81	561	488	607	544
ENSG00000227935	0	0	0	0	0	4	0	0	6	6	0	0	0	0	0	0	0	0	0	0	0	4	0	0	0	0	4	9	4	5	0	0	0	0	0	0
ENSG00000236888	0	0	0	0	0	0	0	0	0	0	0	0	0	0	0	0	0	0	0	0	0	0	0	0	0	0	0	2	2	0	0	0	0	0	0	0
ENSG00000226759	0	0	0	0	0	0	0	0	0	0	0	0	0	0	0	0	0	0	0	0	0	0	0	0	0	0	0	0	0	0	0	0	0	0	0	0
ENSG00000290536	0	0	4	0	0	0	0	0	1	3	0	0	0	0	0	0	0	1	0	0	0	4	5	0	0	0	1	0	0	0	0	0	0	0	4	1
ENSG00000229887	0	0	1	2	0	1	3	1	1	1	0	2	1	0	0	1	3	1	3	2	0	1	1	3	2	3	1	2	3	3	2	0	1	2	1	1
ENSG00000235038	0	0	0	0	0	0	0	0	0	0	0	0	0	0	0	0	0	0	0	0	0	0	0	0	0	0	0	0	0	0	0	0	0	0	0	0
ENSG00000230546	0	0	0	0	0	0	0	0	0	0	0	0	0	0	0	0	0	0	0	0	0	0	0	0	0	0	0	0	0	0	0	0	0	0	0	0
ENSG00000233216	0	0	0	0	0	0	0	0	0	0	0	0	0	0	0	0	0	0	0	0	0	0	0	0	0	0	0	0	0	0	0	0	0	0	0	0
ENSG00000162600	364	448	733	692	573	620	424	462	550	544	605	617	1359	790	885	741	1056	879	360	269	463	552	522	491	311	247	337	360	469	549	664	563	773	698	1028	831
ENSG00000286918	0	5	9	10	4	4	5	2	3	7	5	4	17	3	17	7	8	8	17	11	13	11	19	24	22	5	10	8	9	14	30	19	15	19	20	13
ENSG00000270209	0	0	0	0	0	0	0	0	0	0	0	0	0	0	0	0	0	0	2	6	5	0	0	0	4	0	1	0	6	8	10	2	8	4	1	5
ENSG00000223416	119	144	477	145	112	101	137	110	123	180	142	134	222	111	129	73	307	257	109	148	127	297	251	288	115	120	114	113	243	271	131	114	113	87	297	274
ENSG00000177606	9851	9470	2403	2029	2031	2539	4114	4122	1648	1362	1354	1370	9843	5372	1108	1373	1937	1848	14550	14139	8209	9255	9293	8708	12481	11907	6791	6646	8107	8172	14680	13699	6766	5885	9560	8576
ENSG00000290013	0	2	0	1	0	3	1	0	0	1	0	0	3	1	5	0	2	0	11	8	4	7	2	4	13	2	0	11	0	9	62	32	18	18	24	32
ENSG00000234807	51	49	58	51	43	60	42	31	65	41	43	51	43	20	40	27	31	17	74	82	129	130	139	100	107	132	140	117	113	106	214	173	118	147	212	167
ENSG00000272226	0	2	5	7	6	3	4	5	4	1	0	0	14	0	0	0	6	6	30	29	34	39	34	44	15	39	17	18	24	26	40	33	46	29	37	23
ENSG00000231740	0	0	2	0	0	0	0	0	0	0	2	0	0	0	0	0	0	0	1	0	0	7	5	0	0	5	0	0	0	6	3	1	0	3	0	3
ENSG00000232453	17	16	16	13	24	7	25	6	3	4	2	4	6	10	7	1	2	14	38	30	35	47	39	59	30	40	19	23	33	16	41	52	14	12	25	18
ENSG00000134716	12	8	20	19	12	14	18	18	14	19	12	12	15	14	11	26	43	16	12	6	4	4	8	14	0	0	7	0	1	9	6	4	7	7	22	14
ENSG00000134709	890	883	1738	1451	1213	1421	1033	1026	1327	1180	1188	989	3162	1943	2146	2286	2708	2383	527	537	1030	1430	1269	1290	472	506	1082	1131	1207	1202	799	628	1336	1004	1408	1336
ENSG00000237352	0	13	7	7	0	4	5	11	11	20	10	11	26	10	0	0	0	9	8	13	0	10	14	4	18	17	0	13	15	10	15	7	8	6	14	3
ENSG00000228121	0	0	0	2	0	0	2	0	0	0	0	0	2	2	0	0	0	2	0	0	0	0	0	1	4	0	0	0	0	0	2	2	0	0	2	0
ENSG00000241042	0	0	0	0	0	0	0	0	0	0	0	0	0	0	0	0	0	0	0	0	0	0	0	0	2	0	0	0	0	0	0	0	0	0	0	0
ENSG00000235215	0	0	0	0	0	0	0	0	0	0	0	0	0	0	0	0	0	0	0	0	0	0	0	0	0	0	0	0	0	0	0	0	0	0	0	0
ENSG00000224609	27	33	57	39	14	23	36	59	24	37	25	26	42	23	12	13	30	17	110	62	103	115	117	193	102	82	75	79	131	163	133	165	119	84	158	157
ENSG00000270457	0	0	0	0	0	0	0	0	1	0	0	0	0	0	0	0	0	0	5	1	3	1	6	5	6	4	2	3	0	7	8	7	0	4	6	4
ENSG00000172456	224	243	217	235	162	171	321	283	153	202	215	166	292	210	146	103	190	136	304	318	253	304	266	249	255	252	188	243	241	274	181	138	181	145	202	182
ENSG00000266150	0	0	0	0	0	0	0	0	0	0	0	0	0	0	0	0	0	0	0	0	0	0	0	0	0	0	0	0	0	0	0	0	0	0	0	0
ENSG00000226883	0	0	0	0	0	0	0	0	0	0	0	4	0	0	0	0	0	0	4	0	0	0	4	0	0	4	0	4	0	2	3	0	0	1	0	0
ENSG00000162604	1134	1127	1473	1135	1020	1132	951	978	1102	989	1162	1033	1906	979	880	933	1199	1183	1266	1097	1227	1447	1505	1437	983	1001	1223	1010	1322	1208	978	879	1357	998	1391	1258
ENSG00000132854	58	48	45	43	63	22	41	25	54	57	25	57	47	40	8	30	12	22	185	163	27	50	95	110	94	112	51	33	56	52	131	125	17	12	48	45
ENSG00000201153	0	0	0	0	0	0	0	0	0	0	0	0	0	0	0	0	0	0	0	0	0	0	0	0	0	0	0	0	0	0	0	0	0	0	0	0
ENSG00000231252	0	0	0	0	0	0	0	0	0	0	0	0	0	0	0	0	0	0	0	4	0	0	0	0	0	0	0	0	0	0	0	0	0	0	0	0
ENSG00000162599	2074	2461	2605	2332	1878	2023	2829	2872	2591	2461	2472	2429	7402	4471	3590	3691	4594	4472	727	581	964	1200	1273	1155	735	770	1151	987	1624	1813	1426	1392	1680	1658	2228	1961
ENSG00000237928	0	0	0	0	0	0	0	0	0	0	0	0	0	0	0	0	0	0	0	0	0	2	4	2	0	0	0	0	0	8	2	3	0	0	0	0
ENSG00000237853	0	0	0	0	0	0	0	0	0	0	0	0	0	5	0	0	0	0	0	3	0	2	3	0	0	0	3	0	0	0	0	0	0	4	4	0
ENSG00000132849	1630	1705	1507	1502	1047	989	1620	1512	2088	1843	1527	1457	4647	2815	2320	2462	2501	2355	863	634	599	866	743	756	778	768	1015	963	1192	1047	1274	1073	1202	1012	1235	1195
ENSG00000200575	0	0	0	0	0	0	0	0	0	0	0	0	0	0	0	0	0	0	0	0	0	0	0	0	0	0	0	0	0	0	0	0	0	0	0	0
ENSG00000212360	0	0	0	0	0	0	0	0	0	0	0	0	0	1	0	0	0	0	0	0	0	0	1	0	0	0	0	3	0	0	0	0	0	0	0	0
ENSG00000236646	0	0	0	0	0	0	0	0	0	0	0	0	0	0	0	0	0	0	0	0	0	0	0	0	2	0	0	0	0	0	0	0	0	2	0	0
ENSG00000242860	0	0	0	0	0	0	0	0	0	0	0	0	0	3	0	0	0	0	0	0	0	2	0	0	0	0	0	0	0	0	0	0	0	0	0	2
ENSG00000263908	0	0	0	0	0	0	0	0	0	0	0	0	0	0	0	0	0	0	0	0	0	0	0	0	0	0	0	0	0	0	0	0	0	0	0	0
ENSG00000283690	0	0	0	0	0	0	0	0	0	0	0	0	0	0	0	0	0	0	0	0	0	0	0	0	0	0	0	0	0	0	0	0	0	0	0	0
ENSG00000271200	11	3	12	4	5	10	3	5	10	10	16	3	8	11	7	21	7	5	5	6	12	5	5	8	2	0	15	8	9	16	24	23	23	9	19	12
ENSG00000162607	12548	11873	17146	14954	11636	11929	11270	11032	12520	11556	11553	10486	22633	14246	12156	12260	14768	13471	5482	5206	6604	8165	8560	8482	5410	5153	7791	7658	9694	9235	6980	6648	8496	7069	8760	8092
ENSG00000125703	948	828	1238	1056	790	882	1271	1283	1091	1003	1030	889	1412	800	596	693	910	711	457	398	468	494	537	479	503	461	424	411	651	566	305	235	323	259	438	318
ENSG00000234318	10	14	0	7	0	8	3	3	0	2	0	5	5	0	3	0	0	0	5	7	0	0	7	10	13	13	6	0	14	0	6	6	10	4	9	6
ENSG00000230798	53	82	34	48	47	43	34	46	92	61	87	60	71	44	51	63	73	50	150	132	143	128	97	99	119	85	202	166	140	109	84	86	125	79	96	89
ENSG00000187140	13	17	11	6	6	4	26	10	17	22	22	12	21	12	4	14	23	4	72	66	37	53	64	22	79	114	64	65	49	50	45	35	28	26	37	34
ENSG00000116641	3835	3698	3217	3046	2296	2596	2757	2493	2067	1973	2057	1811	6023	3603	2591	2638	3163	2826	3934	3673	3396	4315	3605	3311	2332	2307	1719	1380	1971	2105	2706	2599	2572	2571	2974	2781
ENSG00000270549	0	0	0	0	0	0	0	0	0	0	0	0	0	0	0	0	0	0	0	0	0	1	0	0	0	0	4	0	0	0	1	0	0	0	0	0
ENSG00000132855	5	0	0	5	0	0	0	4	5	0	3	8	6	4	4	2	3	10	12	0	5	7	5	4	8	13	24	13	13	27	8	2	9	1	14	3
ENSG00000213703	0	1	0	0	0	0	0	0	3	0	0	0	2	0	3	0	0	0	0	8	7	5	4	4	9	4	18	0	15	2	3	0	4	0	6	0
ENSG00000278967	2	4	0	0	5	0	0	0	0	4	4	8	14	0	0	2	0	8	0	9	4	7	2	8	0	4	4	0	0	6	3	4	8	0	2	0
ENSG00000235545	6	0	0	4	0	4	0	8	3	11	24	4	7	7	0	6	0	13	11	9	8	0	9	11	10	17	30	26	36	15	17	9	13	17	8	13
ENSG00000203605	0	0	0	0	0	0	0	0	0	0	0	0	0	0	0	0	0	0	0	0	0	0	0	0	0	0	0	0	0	0	0	0	0	0	0	0
ENSG00000224209	8	2	17	15	8	6	4	6	4	4	1	4	2	3	0	11	4	3	5	15	9	20	10	7	15	13	6	16	30	8	28	14	2	21	24	32
ENSG00000252259	0	0	0	0	0	0	0	0	0	0	0	0	0	0	0	0	0	0	0	0	0	0	0	0	0	0	0	0	0	0	0	0	0	0	0	0
ENSG00000228734	0	0	0	0	0	0	0	0	0	0	4	0	0	0	0	0	0	0	0	0	0	4	0	0	8	0	0	0	0	1	0	6	0	5	3	0
ENSG00000223683	0	0	0	0	0	0	0	0	0	0	0	4	0	0	0	0	0	0	0	0	0	0	0	0	0	0	0	0	0	0	0	0	0	0	0	0
ENSG00000185483	761	651	266	256	398	337	550	535	422	356	415	367	2177	1219	397	414	955	859	164	168	114	109	210	174	343	314	125	115	359	280	332	335	227	218	469	313
ENSG00000177452	0	0	0	0	0	0	0	0	0	0	0	0	1	0	0	0	0	0	2	0	0	0	0	0	0	5	0	1	0	0	2	3	0	0	2	7
ENSG00000207190	0	0	0	0	0	0	0	0	0	0	0	0	0	0	0	0	0	0	0	0	0	0	0	2	0	0	0	0	0	0	0	0	1	0	0	0
ENSG00000200508	0	0	0	0	0	0	0	0	0	0	0	0	0	0	0	0	0	0	0	0	0	0	0	0	0	0	0	0	0	0	0	2	1	0	2	0
ENSG00000223949	0	0	0	0	0	0	4	4	0	0	0	0	2	2	0	0	0	2	4	0	4	0	4	2	3	4	0	0	2	4	0	1	2	3	2	4
ENSG00000228056	1	0	0	0	0	0	0	1	0	0	0	0	0	0	0	0	0	0	0	0	1	0	0	0	0	1	2	1	2	5	2	0	0	0	2	3
ENSG00000158966	1009	1033	1788	1414	1212	1152	1023	1046	1624	1494	1397	1302	1571	906	810	941	1074	823	564	530	888	988	937	924	665	676	1213	1125	1325	1361	534	491	447	483	580	519
ENSG00000264470	0	0	0	0	0	0	0	0	0	0	0	0	0	0	0	0	0	0	0	0	0	0	0	0	0	0	0	0	0	0	0	0	0	0	0	0
ENSG00000088035	1298	1188	1641	1358	1175	1260	1384	1358	1521	1361	1486	1258	2505	1712	1513	1428	2076	1921	453	464	620	747	887	879	515	519	566	529	799	710	476	463	837	702	973	966
ENSG00000142856	2491	2428	3713	2977	2753	3067	2592	2676	3070	2774	3159	2716	4819	2695	2680	2949	3243	3228	2411	2303	2123	2733	2990	2535	2355	2348	2026	1899	2482	2488	2177	2133	2558	2060	2677	2396
ENSG00000286429	0	0	0	0	4	0	3	0	3	4	2	0	0	0	4	0	11	0	0	8	4	6	12	18	0	11	4	0	4	3	10	7	10	4	9	0
ENSG00000264271	0	0	0	0	0	0	0	0	0	0	0	0	0	0	0	0	0	0	0	0	0	0	0	0	0	0	0	0	0	0	0	0	0	0	1	2
ENSG00000276884	0	0	0	0	0	0	0	0	0	0	0	0	0	0	0	0	0	0	0	0	0	0	0	0	0	0	0	0	0	0	0	0	0	0	0	0
ENSG00000278287	0	0	0	0	0	0	0	0	0	0	0	0	0	0	0	0	0	0	0	0	0	0	0	0	0	0	0	0	0	0	0	0	1	0	0	0
ENSG00000277565	0	0	0	0	0	0	0	0	0	0	0	0	0	0	0	0	0	0	0	0	0	0	0	0	0	0	0	0	0	0	0	0	1	0	0	0
ENSG00000275823	0	0	0	0	0	0	0	0	0	0	0	0	0	0	0	0	0	0	0	0	0	0	0	0	0	0	0	0	0	0	0	0	1	0	0	0
ENSG00000277689	0	0	0	0	0	0	0	0	0	0	0	0	0	0	0	0	0	0	0	0	0	0	0	0	0	0	0	0	0	0	0	0	1	0	0	0
ENSG00000274199	0	0	0	0	0	0	0	0	0	0	0	0	0	0	0	0	0	0	0	0	0	0	0	0	0	0	0	0	0	0	0	0	1	0	0	0
ENSG00000079739	7925	7719	13388	11403	8095	8322	6606	6145	9252	9570	8240	7667	12681	7178	8490	9084	10024	9701	7962	7412	13267	15655	13577	12520	6697	7046	12522	13398	13341	12743	6365	6397	13299	10817	13324	11265
ENSG00000203965	694	685	1129	906	758	759	971	867	1193	1037	1069	847	1553	949	950	916	1107	899	256	221	352	451	432	445	290	277	288	253	372	301	300	314	267	302	300	351
ENSG00000251720	2	2	5	4	5	2	1	1	1	0	2	2	1	1	2	2	1	2	3	0	0	1	2	2	1	0	4	3	1	1	2	0	1	1	1	2
ENSG00000116652	38	24	46	48	15	42	25	24	59	33	41	24	57	28	44	71	55	66	54	45	59	122	78	100	48	52	59	37	84	94	20	37	40	31	41	67
ENSG00000244256	7	3	9	4	3	8	5	3	3	8	7	5	16	4	6	11	9	9	4	3	4	16	6	10	4	6	7	3	8	3	0	3	7	7	9	8
ENSG00000162434	10074	9596	7520	6517	5049	5177	8565	8102	8842	7970	7486	6687	19625	11713	7369	7906	9526	8174	10538	8705	6362	7328	7348	6993	9183	9692	9117	8268	9845	10163	8288	8707	6323	5897	7920	6922
ENSG00000234784	0	0	0	0	0	0	0	0	0	0	0	0	0	0	0	0	0	0	0	0	0	0	1	0	0	0	0	0	0	0	0	1	0	1	0	0
ENSG00000233877	0	0	0	0	0	0	0	3	0	2	0	0	0	0	0	0	0	0	0	0	0	0	0	0	0	0	0	0	0	2	0	0	0	1	2	0
ENSG00000226891	15	19	12	13	12	7	5	4	23	34	13	18	11	3	7	15	6	23	50	19	129	134	151	114	55	38	99	74	214	243	103	92	102	36	73	117
ENSG00000185031	0	0	0	0	0	0	0	0	4	15	0	0	0	0	2	3	0	0	2	0	2	13	0	0	0	0	0	1	0	4	4	7	0	4	0	5
ENSG00000272506	0	0	2	0	0	0	0	0	0	0	0	0	0	0	0	0	0	2	3	4	0	2	0	0	2	0	10	4	6	3	13	1	16	4	5	14
ENSG00000212257	0	0	0	0	0	0	0	0	0	0	0	1	0	0	0	0	0	0	0	0	0	0	1	2	0	0	1	0	0	0	3	0	0	0	1	2
ENSG00000199135	0	0	0	0	0	1	0	0	0	0	0	1	0	0	0	0	0	0	0	0	3	0	0	0	1	0	0	2	1	0	1	2	0	0	0	1
ENSG00000162437	1900	1904	2895	2408	2064	2222	1568	1452	2175	2266	1870	1949	2811	1651	1817	2050	2211	1992	916	883	1040	1219	1085	1167	608	562	944	905	999	1062	958	1038	958	814	1078	1180
ENSG00000265996	2	1	3	2	4	0	3	1	8	8	4	8	3	2	2	2	2	2	0	1	13	5	5	4	0	1	12	3	5	11	3	5	2	4	4	5
ENSG00000162433	8383	8587	8267	7728	5335	5584	7220	7024	8111	7080	6085	5788	10122	6518	5815	5649	7298	6916	1745	1765	5336	6602	6276	5894	3063	2956	7775	7562	8783	8975	2393	2496	5518	5041	6140	5879
ENSG00000231622	1	0	0	0	0	0	0	0	0	2	0	0	2	0	0	0	0	2	2	0	0	0	0	4	3	0	0	0	0	0	0	0	0	0	0	0
ENSG00000116675	727	741	1076	854	717	714	905	1104	1290	1169	1310	1200	1297	748	751	841	1089	972	170	195	305	487	351	420	328	401	532	390	603	675	228	291	352	278	344	358
ENSG00000229294	0	0	0	0	0	0	0	0	0	0	0	0	0	0	0	0	0	0	0	0	3	0	3	0	4	6	6	5	2	9	0	0	0	0	4	2
ENSG00000234144	0	0	0	0	0	0	0	0	2	0	0	0	0	0	0	0	0	0	0	0	0	0	2	1	3	4	2	3	3	6	0	2	0	2	0	0
ENSG00000222624	0	0	0	0	0	0	0	0	0	0	0	0	0	0	0	0	0	0	0	0	0	0	0	0	0	0	0	0	0	0	0	0	0	0	0	0
ENSG00000290094	6	0	0	2	0	0	2	0	0	0	0	8	0	0	3	0	0	2	0	0	0	0	2	0	12	7	6	2	8	10	0	4	0	0	0	4
ENSG00000213625	2714	2646	4773	4231	3315	3324	3037	2720	4096	4157	4249	3841	8612	5780	4884	4855	6541	5731	1939	1652	1993	2276	2497	2205	2265	2048	1679	1788	2158	2188	3219	3030	3471	2764	3864	3448
ENSG00000237852	0	8	5	8	0	8	0	11	10	1	11	13	25	14	11	6	16	19	4	0	7	9	3	5	11	8	4	5	2	9	25	7	8	7	9	6
ENSG00000116678	1860	1742	2033	1923	1325	1484	1801	1742	1519	1390	1422	1507	4167	2667	2173	2211	2997	2903	1642	1560	1202	1508	1694	1611	1677	1776	1165	1099	1519	1450	2150	1834	2089	1918	2600	2396
ENSG00000224570	0	0	0	0	0	0	0	0	4	0	0	0	0	0	0	0	0	0	9	0	0	10	14	15	7	6	12	0	4	11	8	4	0	4	18	0
ENSG00000118473	8	6	10	10	10	20	22	9	52	47	15	26	8	13	12	10	11	4	10	10	16	32	18	32	22	14	30	24	15	25	46	16	23	10	34	34
ENSG00000264720	0	0	0	0	0	0	0	0	0	0	0	0	0	0	0	0	0	0	0	0	0	0	0	0	0	0	0	0	0	0	0	0	0	0	0	0
ENSG00000248458	29	38	15	24	40	84	4	5	14	6	24	23	36	33	4	4	33	15	5	4	0	9	32	37	7	6	5	7	15	12	21	16	0	11	15	4
ENSG00000184588	195	257	172	128	163	121	625	663	456	350	508	492	296	87	37	126	109	125	106	76	131	155	90	164	453	428	372	345	610	523	267	337	146	163	187	190
ENSG00000227466	0	0	0	0	0	0	0	0	0	0	0	0	0	0	0	0	0	0	0	3	0	0	0	0	0	0	0	0	0	0	0	0	0	0	0	0
ENSG00000223152	0	0	0	0	0	0	0	0	0	0	0	0	0	0	0	0	0	0	0	0	0	0	0	0	0	0	0	0	0	0	0	0	0	0	0	0
ENSG00000116704	2199	2366	2349	1975	1483	1546	2255	2449	2119	1954	1940	1704	2419	1346	1181	1123	1446	1215	335	323	549	621	675	755	655	568	939	705	1212	1275	389	358	561	509	651	626
ENSG00000152763	56	45	63	43	35	38	9	29	57	46	37	46	32	28	25	27	21	17	278	245	362	410	394	305	278	239	301	329	357	342	141	155	250	280	224	233
ENSG00000231080	0	0	0	0	0	0	0	0	0	0	0	0	0	0	0	0	0	0	0	0	0	1	0	0	0	0	0	0	0	0	0	0	0	0	0	0
ENSG00000198160	4407	4726	5594	4785	4003	3834	4183	3993	4583	4217	4246	3754	6281	3675	3515	3734	4520	4017	2632	2288	4003	4767	4561	4610	2970	2936	3844	3430	4656	5050	2571	2542	3009	3037	3883	3570
ENSG00000289394	22	27	22	16	12	24	18	14	13	18	35	14	12	15	35	11	16	13	11	17	13	40	25	18	19	25	20	26	20	48	42	40	52	43	42	67
ENSG00000203963	0	0	0	0	0	0	0	0	0	0	0	0	0	0	0	0	0	0	0	0	2	0	0	0	0	1	0	0	0	4	0	2	0	0	1	0
ENSG00000252433	0	0	0	0	0	0	0	0	0	0	0	0	0	0	0	0	0	0	0	0	0	0	0	0	0	0	0	0	0	0	0	0	0	0	0	0
ENSG00000162594	0	0	0	0	0	0	0	0	0	0	0	0	0	0	0	0	0	0	1	5	0	0	0	9	0	3	5	0	0	3	2	0	2	0	4	0
ENSG00000253074	0	0	0	0	0	0	0	0	0	0	0	0	0	0	0	0	0	0	0	0	0	0	0	0	0	0	0	0	0	0	0	0	0	0	0	0
ENSG00000275678	2	2	0	0	0	4	0	0	0	0	0	2	2	0	0	2	0	4	13	37	8	7	4	22	20	25	8	10	4	18	29	18	4	2	6	6
ENSG00000081985	11	24	24	13	15	0	15	30	5	27	15	20	29	6	38	15	18	23	144	91	131	146	121	109	76	90	155	112	182	134	94	104	117	120	218	201
ENSG00000116717	1749	1819	939	726	859	821	1830	1983	1181	1003	1442	1076	4797	2854	1300	1427	2092	1740	8990	8540	2693	3227	3785	3442	5592	5895	3075	2980	4083	4135	11267	10822	4946	3856	6742	6617
ENSG00000142864	97502	93901	95635	82594	65805	72433	96499	98932	81032	71595	79314	70266	142578	84902	60754	64944	71201	67581	77060	69662	56113	67122	74313	67661	81557	78139	57352	56223	77050	74189	49860	47593	52366	44438	56555	50008
ENSG00000223263	2	2	4	5	2	2	2	5	7	6	4	1	7	7	5	3	3	5	6	3	4	8	1	0	0	2	5	1	5	6	5	8	3	4	7	7
ENSG00000285407	30	28	96	124	55	52	55	37	63	62	68	83	36	29	46	17	52	28	60	45	79	85	90	59	70	41	58	62	103	109	46	91	63	48	72	84
ENSG00000024526	4747	4777	5275	4481	3590	3994	5810	5107	6600	5964	6411	5819	9338	5515	4746	4770	5406	5062	2263	2114	1513	1882	1502	1596	2242	2122	2195	1949	2925	2810	2057	1680	2409	1964	2161	2067
ENSG00000225167	0	0	0	0	0	0	0	0	0	0	0	0	0	0	0	0	0	0	0	0	0	0	0	0	0	0	0	0	0	0	0	0	0	0	0	1
ENSG00000233589	32	54	62	53	58	37	58	19	90	104	88	69	57	41	46	76	84	98	16	9	28	19	23	12	16	19	19	20	35	34	10	13	28	12	24	9
ENSG00000234264	15	38	25	14	17	17	8	12	31	18	11	20	30	24	8	13	34	19	19	12	22	18	12	27	17	12	23	13	14	16	0	8	21	21	20	11
ENSG00000238778	0	0	0	0	0	0	0	0	0	0	0	0	0	1	0	0	0	0	0	1	0	0	0	0	0	0	0	0	0	2	0	0	2	0	1	0
ENSG00000232284	47	58	86	69	25	52	51	36	83	83	115	65	68	31	74	48	76	39	68	64	74	98	66	72	66	51	89	74	59	70	40	42	67	70	57	83
ENSG00000235055	0	0	0	0	0	0	0	0	0	0	0	0	0	0	0	0	0	0	0	4	0	0	0	4	0	6	0	0	2	0	0	0	0	0	0	0
ENSG00000162595	20	18	37	31	16	14	27	20	29	34	39	40	17	12	16	30	13	12	37	24	38	44	40	39	35	26	42	25	73	46	25	16	17	18	31	37
ENSG00000228431	0	0	1	0	1	0	2	6	3	2	0	1	0	0	0	0	1	0	0	2	4	0	2	0	0	0	0	0	0	3	0	0	0	0	2	4
ENSG00000116729	8122	8391	7511	6574	5314	5309	7341	7340	6976	6399	6791	5764	14369	8558	6955	7294	9272	8478	10083	8789	5944	6766	7166	6830	8955	8737	6208	6125	8033	8195	8255	7338	8652	7326	9721	9032
ENSG00000221203	0	0	0	0	0	0	0	0	0	0	0	1	0	0	0	0	0	0	0	0	0	0	2	1	2	0	1	1	1	0	0	0	0	0	0	2
ENSG00000172380	15024	14612	14024	12303	9773	10819	10437	9970	8610	8312	8773	7893	33151	20386	14077	15146	20270	18898	15350	14157	7677	10161	10907	10795	9358	9818	5497	5231	7174	7343	13263	11286	10917	9596	13552	12239
ENSG00000234383	7	7	0	12	18	25	4	8	13	14	24	11	14	10	10	17	15	17	19	11	21	53	25	25	34	44	49	21	45	32	23	43	6	41	41	37
ENSG00000271992	3	0	0	3	0	0	6	3	0	3	2	4	16	13	2	3	4	3	21	9	0	13	14	9	7	15	13	3	11	9	8	14	0	2	2	4
ENSG00000233020	2	0	0	0	3	0	0	2	4	2	2	8	6	4	0	0	4	2	1	4	0	0	0	0	4	2	0	0	0	1	0	0	1	2	0	0
ENSG00000050628	2	0	4	4	0	7	11	4	8	0	0	8	0	4	0	4	4	0	277	251	167	234	183	165	214	260	109	95	196	229	154	133	97	85	189	125
ENSG00000235782	0	0	0	0	0	0	0	0	0	0	0	0	0	0	0	0	0	0	3	0	0	0	0	0	0	0	0	0	0	0	0	4	0	0	0	0
ENSG00000269933	0	0	0	0	0	0	0	0	0	0	0	0	0	0	0	0	0	0	3	6	4	4	12	3	0	8	3	2	4	0	4	4	0	0	0	2
ENSG00000033122	35	60	73	44	60	55	57	40	71	69	44	81	89	77	45	45	73	55	59	75	109	139	128	130	103	99	141	129	169	224	74	71	85	69	112	101
ENSG00000270615	0	0	0	0	0	0	0	0	4	0	0	0	0	0	0	0	0	0	0	0	0	0	0	0	0	0	0	0	0	0	0	0	0	0	0	0
ENSG00000240692	0	0	0	0	0	0	0	0	0	0	4	0	0	0	0	0	0	0	0	0	0	0	0	0	0	0	0	0	0	0	0	0	0	0	0	0
ENSG00000229359	0	0	0	0	0	0	0	0	0	0	4	0	0	0	0	0	0	0	4	0	14	9	0	0	8	0	2	3	10	3	0	0	0	0	0	0
ENSG00000237919	0	0	0	0	0	0	0	2	0	0	0	0	0	0	0	0	3	0	0	0	0	0	0	4	0	2	0	0	0	4	3	0	0	0	0	0
ENSG00000244389	0	0	0	0	0	0	0	0	0	0	0	0	0	0	0	0	0	0	4	0	0	4	0	1	0	0	0	1	0	0	0	0	0	0	0	0
ENSG00000228988	0	0	0	0	0	3	0	0	0	0	0	0	0	0	0	0	0	0	10	12	6	20	13	9	4	13	12	8	19	11	25	7	9	11	31	19
ENSG00000118454	2741	2904	3885	3192	2671	2790	2410	2587	2635	2632	2952	2494	6544	4287	3592	3597	4527	4110	776	720	1078	1442	1202	1273	972	867	1228	1350	1535	1651	1288	1186	1329	1153	1630	1361
ENSG00000197568	431	380	402	326	295	302	377	387	359	363	281	261	239	170	122	160	198	195	524	451	278	359	358	322	377	388	345	324	373	406	174	194	212	214	179	161
ENSG00000226088	0	4	15	6	5	13	0	0	40	8	5	27	7	6	13	7	11	14	6	8	11	25	22	7	9	0	18	14	25	22	9	10	11	12	12	13
ENSG00000116761	401	415	536	417	380	389	774	818	531	403	450	446	1385	828	437	379	429	444	2221	1885	758	948	936	792	2238	2120	542	483	669	735	1157	1197	359	340	422	359
ENSG00000278636	0	0	0	0	0	0	0	0	0	0	0	0	0	0	0	0	0	0	0	0	0	0	0	0	0	0	0	0	0	0	0	0	0	0	0	0
ENSG00000287283	10	4	6	7	2	10	0	3	7	8	11	12	2	0	0	2	2	0	0	6	2	0	0	2	0	3	4	5	10	0	0	4	3	4	2	0
ENSG00000066557	2975	2753	2642	2338	2033	2181	2512	2307	1717	1669	1663	1509	6136	3951	2578	2797	3284	3249	1689	1287	1470	1828	1906	1771	1218	1114	1080	896	1456	1432	1899	1708	1828	1600	2312	1942
ENSG00000116754	12129	11662	16707	13807	11286	11614	13130	11891	17651	15756	16538	14118	22239	13039	14175	14989	17439	16492	4824	4158	6663	8747	8290	7976	6387	6033	9701	8165	11813	12775	7108	6958	8113	7997	12610	11506
ENSG00000286863	105	72	68	72	63	75	45	39	37	54	65	44	44	44	31	48	47	28	119	63	56	75	52	86	45	44	30	32	36	24	83	85	46	34	63	69
ENSG00000227207	0	0	0	0	0	0	0	0	0	0	0	0	0	0	0	0	0	0	4	0	1	0	1	0	0	0	0	0	0	4	2	0	2	5	2	0
ENSG00000225087	30	43	53	29	20	30	43	35	29	14	40	33	76	45	30	44	20	49	35	54	41	62	55	48	47	40	57	44	46	36	53	59	59	53	71	55
ENSG00000212366	0	0	0	0	2	0	2	0	0	0	0	0	0	0	0	0	0	0	0	0	0	0	0	0	0	0	0	0	0	0	0	0	0	0	0	1
ENSG00000227016	0	0	0	3	0	0	0	0	0	0	5	0	0	0	0	3	0	0	0	0	0	0	0	0	0	2	0	0	0	0	0	5	3	0	7	0
ENSG00000285808	0	0	0	0	0	0	0	0	0	0	0	0	0	0	0	0	0	0	0	0	0	0	0	0	0	0	0	0	0	0	8	0	3	2	6	4
ENSG00000272864	3	6	3	0	0	4	2	2	5	3	12	0	6	3	0	2	9	4	13	6	10	1	8	16	6	9	19	15	11	9	9	7	5	3	6	13
ENSG00000162620	99	61	195	108	105	89	68	179	58	129	95	135	216	145	95	81	153	103	111	80	140	178	166	189	151	97	128	118	128	151	144	144	151	130	200	169
ENSG00000259030	5	10	24	7	12	21	5	9	9	9	5	5	11	8	5	1	12	8	7	21	30	20	28	37	15	14	6	0	29	3	9	4	0	7	17	11
ENSG00000254685	740	750	1187	1039	756	728	1007	919	795	722	775	668	1867	1208	774	843	1184	1076	389	240	512	630	514	564	366	424	392	376	495	474	587	321	481	400	530	525
ENSG00000116783	0	0	1	5	0	0	0	0	4	0	0	0	4	0	0	0	0	0	0	4	10	10	0	11	3	0	13	11	5	2	4	12	0	5	8	4
ENSG00000237324	0	0	0	4	0	0	0	0	0	0	0	0	0	0	0	0	0	0	0	0	0	0	0	0	0	0	0	0	0	0	0	0	0	0	0	0
ENSG00000233894	0	0	0	0	0	0	0	0	0	0	0	0	0	0	0	0	0	0	0	0	0	0	0	0	0	0	0	0	0	0	0	0	0	0	0	0
ENSG00000162621	0	0	0	0	0	0	0	0	0	0	0	0	0	0	0	0	0	0	4	0	0	0	0	0	0	0	0	0	0	0	0	0	0	0	0	0
ENSG00000235079	6	0	13	17	16	11	7	3	17	9	22	8	16	5	35	21	6	5	15	38	47	57	51	78	16	52	64	47	74	97	41	30	9	39	43	40
ENSG00000229956	38	45	26	46	27	30	26	55	30	41	44	49	46	8	5	16	11	17	57	35	52	87	59	83	39	41	63	62	64	56	42	56	24	42	63	59
ENSG00000226324	0	0	2	0	0	0	0	0	0	3	0	0	0	0	0	2	0	0	0	0	0	0	0	0	0	0	0	0	0	0	0	0	0	0	0	0
ENSG00000172260	3586	3552	5512	4708	3890	4166	990	790	535	434	606	589	7081	4408	3375	3659	4856	4390	3724	3198	3224	3991	4750	4488	390	376	255	213	306	368	3475	3038	3095	2707	4031	3547
ENSG00000231985	0	0	0	0	0	0	0	0	0	0	0	0	2	0	0	0	0	0	0	0	0	0	0	0	0	0	0	0	0	0	0	0	0	0	0	0
ENSG00000271618	0	0	0	0	0	0	0	0	0	0	0	0	0	2	0	0	0	0	0	0	0	0	2	0	0	0	0	0	0	0	0	0	0	0	0	0
ENSG00000228853	0	0	0	0	0	0	0	0	0	0	0	0	0	0	2	0	0	0	0	0	0	0	0	0	0	0	0	0	0	0	0	0	0	0	0	0
ENSG00000132485	17496	17220	23771	20757	16614	17842	18221	16771	21743	21335	20727	19675	23008	13270	13448	14151	16030	14505	7618	6203	11037	12546	13092	12956	10687	9577	12528	11612	14202	14339	5515	5561	7418	6143	8704	7461
ENSG00000207721	19	30	24	30	24	29	20	20	29	37	33	22	36	12	33	22	26	42	4	4	10	8	10	7	1	2	6	4	8	5	4	5	3	4	16	13
ENSG00000233994	4	16	10	14	10	4	22	12	6	6	16	6	17	5	6	10	12	19	6	4	2	10	10	14	6	2	2	6	10	6	9	12	10	7	16	27
ENSG00000224127	0	0	0	0	0	0	0	0	0	0	0	0	0	0	0	0	0	0	0	0	0	0	0	0	0	0	0	0	0	0	0	0	0	0	0	0
ENSG00000162624	0	0	0	0	0	0	0	0	0	0	0	0	0	0	0	0	0	0	0	0	5	0	0	0	0	0	0	0	0	0	0	0	0	0	0	0
ENSG00000224149	4	0	0	0	0	0	0	0	0	0	0	0	0	0	0	0	0	0	0	0	0	0	0	0	0	0	0	0	0	0	0	0	0	0	0	0
ENSG00000230863	4	3	0	3	5	7	2	0	16	9	3	0	9	7	8	2	10	2	41	29	66	74	78	66	60	64	45	35	58	48	57	49	50	50	46	44
ENSG00000116791	3103	3078	3782	3106	2626	2774	3571	3486	2561	2290	2567	2282	6801	4573	2769	3002	3663	3502	1908	1730	2451	2912	3480	3093	2924	2072	1588	1441	2438	2271	3270	2945	2603	2399	2838	2988
ENSG00000162623	5629	5214	6976	6084	4563	4926	5946	6056	5544	5412	5617	5165	11300	7139	5532	5495	6676	6219	1477	1294	2049	2629	2759	2536	2041	1832	2441	2082	2999	3186	1835	1924	2165	2034	2599	2334
ENSG00000137968	44	17	144	117	62	81	46	20	244	210	232	202	65	69	145	121	146	166	18	14	51	39	46	41	24	25	87	73	124	115	34	23	101	87	98	95
ENSG00000224493	0	0	0	0	0	0	0	0	0	0	0	0	0	0	0	0	0	0	0	0	4	0	0	0	0	0	0	4	0	0	0	0	0	0	0	0
ENSG00000252338	0	0	0	0	0	0	0	0	0	0	0	0	0	0	0	0	0	0	0	0	0	0	0	0	0	0	0	0	0	0	0	0	0	0	0	0
ENSG00000213579	0	0	2	0	0	0	0	0	0	0	0	0	0	0	0	0	0	0	0	0	0	0	0	0	0	1	0	0	0	0	0	0	2	0	0	2
ENSG00000057468	3	0	0	0	0	3	6	0	12	8	6	0	8	4	3	0	0	0	157	153	403	491	429	411	180	226	395	283	394	501	180	142	265	363	355	353
ENSG00000230498	8	7	0	0	0	0	10	0	10	0	3	9	4	0	0	4	0	4	0	0	5	12	10	11	0	0	9	5	13	17	0	9	6	5	5	14
ENSG00000226415	2316	2218	3153	3157	2063	2312	2026	1810	2601	2538	2323	1812	3922	2300	2248	2297	2528	2205	2491	2383	3901	4050	3875	3355	1975	2355	3315	3355	3430	3278	1943	2190	3299	2756	2991	2755
ENSG00000117054	6403	6303	7709	6811	5194	5653	5674	6068	5679	5153	6132	5516	14996	8712	7065	7812	9146	8548	7524	6716	5476	6421	6671	6569	7102	7040	5344	4744	6427	6691	7719	7470	7996	6923	9345	8380
ENSG00000181227	0	0	0	0	0	0	0	0	0	0	0	0	0	0	0	0	0	0	0	0	0	0	0	0	1	0	0	0	0	0	0	0	0	0	0	0
ENSG00000137955	12326	12831	15934	13180	11073	11517	11988	10671	13449	12749	13349	11831	16880	10458	10882	10758	11880	11290	1993	2119	2285	2685	2972	2871	1989	1993	1843	1612	2485	2723	2298	2244	2362	2068	3078	3001
ENSG00000206620	1	1	1	1	1	1	1	1	1	1	1	1	1	1	1	1	1	1	1	1	1	1	1	1	1	1	1	1	1	1	1	1	1	1	1	1
ENSG00000207241	1	1	1	1	1	1	1	1	1	1	1	1	1	1	1	1	1	1	1	1	1	1	1	1	1	1	1	1	1	1	1	1	1	1	1	1
ENSG00000201487	1	1	1	1	1	1	1	1	1	1	1	1	1	1	1	1	1	1	1	1	1	1	1	1	1	1	1	1	1	1	1	1	1	1	1	1
ENSG00000287870	4	0	4	0	0	12	6	4	0	7	3	0	0	3	0	0	10	0	18	26	25	50	38	57	43	62	44	29	40	47	48	43	35	27	30	32
ENSG00000142892	6134	5743	6501	5558	4185	4752	5755	5992	4996	4384	4902	4333	11306	7172	5552	5764	7414	6786	7028	6522	5650	6368	6692	6219	7048	7195	4904	4343	6397	6185	5878	5621	6598	5276	7706	6903
ENSG00000226084	3570	3231	4438	3157	2528	1837	3651	3874	3211	2898	3420	2839	5311	3763	3094	2993	4541	3676	2294	2019	2677	3758	3830	3268	3247	3218	2780	2786	3400	3425	3009	3668	3026	2777	3964	3224
ENSG00000228187	2	0	0	0	0	0	0	0	0	0	0	0	2	0	0	0	0	0	0	0	0	0	0	0	2	2	5	3	2	0	2	0	4	0	3	0
ENSG00000289212	14	8	27	41	20	44	27	23	62	60	80	48	31	4	15	27	34	24	51	26	91	101	78	59	64	71	98	63	108	117	53	64	69	77	65	82
ENSG00000154027	31	23	46	33	31	75	52	18	27	21	40	35	115	30	30	17	56	57	31	31	31	67	55	79	51	52	41	53	54	54	65	60	46	31	55	34
ENSG00000233099	0	0	0	0	0	0	0	0	0	0	0	0	0	0	0	0	0	0	0	0	0	0	2	0	0	0	0	0	0	0	0	0	0	0	0	0
ENSG00000251767	0	0	0	0	0	0	0	0	0	0	0	0	0	0	0	0	0	0	0	0	1	0	0	0	0	0	0	0	1	0	0	0	0	0	0	0
ENSG00000287647	0	0	0	0	0	0	0	0	0	0	4	0	0	0	0	0	4	0	0	0	0	4	4	0	0	4	0	0	0	0	0	0	0	0	0	0
ENSG00000036549	5567	5248	6250	5723	4507	4542	5789	5996	5623	5311	5261	4859	8931	5791	4317	4891	5811	5289	1895	1617	2833	3066	2961	2814	1860	2024	2461	2302	3108	3037	1809	1654	2237	2275	2433	2396
ENSG00000251785	0	0	0	0	0	0	0	0	0	0	0	0	0	0	0	0	0	0	0	0	0	0	0	0	0	0	0	0	0	0	0	0	0	0	0	0
ENSG00000243437	0	0	0	0	3	0	0	0	0	0	0	0	0	0	0	0	0	0	0	0	5	11	0	6	2	0	3	5	7	0	5	0	0	0	9	0
ENSG00000077254	4776	4423	5271	4581	3361	3406	4771	5044	5237	4516	4614	3973	10315	6845	5471	5595	6522	5975	2654	2557	2417	2968	2775	2853	3192	2913	3048	2724	3951	4061	3670	3171	3128	2787	3932	3316
ENSG00000180488	2105	2098	2460	2213	1557	1583	1080	990	764	790	718	675	4355	2582	1570	1771	2047	2021	1051	759	1375	1616	1424	1453	916	903	1107	826	1191	1267	914	762	1197	1143	1376	1476
ENSG00000232015	0	0	0	0	0	0	2	0	0	0	0	0	0	2	0	0	0	0	2	3	0	0	1	2	2	2	1	0	0	3	2	0	0	0	0	0
ENSG00000222849	1	1	1	1	1	1	1	1	1	1	1	1	1	1	1	1	1	1	1	1	1	1	1	1	1	1	1	1	1	1	0	1	1	1	1	1
ENSG00000219201	1436	1204	939	1000	820	888	1314	1421	1160	1099	1098	946	2511	1703	1083	1112	1507	1342	1019	862	677	677	870	636	1207	1442	901	874	1157	1088	1200	923	694	703	1026	666
ENSG00000235613	2	4	17	0	4	0	5	4	3	0	0	0	7	4	2	2	4	6	20	17	12	14	20	10	17	21	11	14	5	19	19	27	10	5	14	41
ENSG00000137959	383	326	615	486	543	582	895	828	827	703	1260	1171	3077	1969	1674	1862	2939	2718	108	120	113	139	136	145	271	253	191	134	409	445	640	608	402	467	889	693
ENSG00000137965	415	490	477	422	383	475	577	680	251	238	366	293	3713	2302	1173	1232	1515	1480	348	381	299	375	424	378	384	422	138	145	252	301	1054	952	982	834	1324	1134
ENSG00000237413	0	0	0	0	0	0	0	0	0	0	0	0	0	0	0	0	0	5	14	8	5	0	4	2	0	0	4	0	4	8	0	0	0	4	10	13
ENSG00000122420	54	41	18	14	33	48	19	25	24	27	61	28	59	30	30	20	103	55	22	15	4	4	22	23	16	5	12	35	0	13	30	35	4	13	24	42
ENSG00000227556	0	0	0	0	0	0	0	0	0	0	0	0	0	0	0	0	0	0	0	0	0	0	0	2	0	1	1	0	0	0	0	0	0	1	1	0
ENSG00000212308	0	0	0	0	0	0	0	0	0	0	0	0	0	0	0	0	0	0	0	0	0	0	0	0	0	0	0	0	0	0	0	0	0	0	0	0
ENSG00000162618	8	9	67	75	23	68	56	43	65	19	30	58	33	30	32	10	19	20	0	0	14	0	4	4	28	22	12	6	10	23	33	14	15	6	0	9
ENSG00000230787	0	2	7	0	0	6	0	10	4	4	5	1	1	2	1	2	3	0	8	0	4	8	10	6	5	7	0	0	2	2	8	4	0	0	6	8
ENSG00000162614	1327	1224	1396	1113	849	815	734	791	702	556	496	458	1086	548	319	309	341	327	365	340	540	760	481	562	445	391	482	355	469	577	336	263	202	210	286	269
ENSG00000162613	18283	18179	25854	21413	17581	17831	19435	18891	24960	23149	22879	21052	29726	17755	17436	17871	17693	17726	7219	5992	5762	7163	7437	6909	7516	6822	6177	5531	7887	8081	4386	4319	4755	4742	5468	5034
ENSG00000213561	0	0	0	0	0	0	0	0	0	0	0	0	3	0	0	0	0	0	34	16	29	37	17	15	25	25	23	21	33	21	0	12	24	8	27	19
ENSG00000251958	0	0	0	0	0	0	0	0	0	0	0	0	0	0	0	0	0	0	2	1	0	0	0	0	0	0	0	0	0	0	0	0	0	0	1	0
ENSG00000202263	0	0	0	0	0	0	0	0	0	0	0	0	0	0	0	0	0	0	0	0	0	0	0	0	0	0	0	0	0	0	0	0	0	2	0	0
ENSG00000235927	37	19	34	39	22	14	14	14	21	25	14	9	37	12	8	13	8	17	322	235	478	611	451	488	328	310	561	543	491	650	328	337	426	435	639	616
ENSG00000162616	3832	3757	4112	3607	3002	3229	4815	5212	5019	4715	5584	5084	5452	3249	2045	2335	2944	2557	1834	1824	2799	3807	3208	2918	3792	3523	3954	3762	5817	6256	1972	2186	2710	2154	2681	2748
ENSG00000137960	9	7	0	0	8	4	15	12	12	12	6	3	11	0	0	0	0	0	189	111	186	201	163	181	232	256	165	155	215	279	154	103	117	117	199	191
ENSG00000273338	11	15	20	25	9	20	11	12	22	11	5	21	57	20	24	34	29	15	12	12	23	52	37	18	22	15	17	21	34	17	40	54	62	56	77	68
ENSG00000285928	8	15	23	12	2	8	22	19	12	23	12	0	47	55	21	9	41	8	49	50	38	92	60	94	55	80	103	73	105	114	52	36	60	64	68	77
ENSG00000213560	2	2	2	0	2	0	0	0	2	0	0	0	0	0	0	2	0	2	3	7	3	7	7	6	7	12	11	6	8	14	12	4	0	11	7	4
ENSG00000117114	1632	1685	1972	1864	1574	1572	1908	1723	1906	1853	2422	2141	3268	2149	2281	2239	3680	3347	264	246	458	580	515	497	361	339	458	501	650	764	248	191	521	502	786	662
ENSG00000224494	0	0	0	0	0	0	0	0	0	1	0	1	1	0	1	0	0	0	0	0	0	0	0	0	0	0	0	0	0	0	0	0	2	0	0	0
ENSG00000227960	0	0	0	0	0	0	0	0	0	0	0	0	0	0	0	0	0	0	0	0	0	0	0	0	1	0	0	0	0	0	0	0	0	0	0	0
ENSG00000234953	0	0	0	0	0	0	0	0	0	0	0	0	0	0	0	0	0	0	0	0	0	0	0	0	0	0	0	0	0	0	0	0	0	0	0	0
ENSG00000242598	0	0	0	0	0	0	0	0	0	0	0	0	0	0	0	0	0	0	0	0	0	0	0	0	0	0	0	0	0	0	0	0	0	0	0	0
ENSG00000236676	0	0	0	0	0	0	0	0	0	0	0	0	0	0	0	0	0	0	0	0	0	0	0	0	0	0	0	0	0	0	0	0	4	0	0	0
ENSG00000234683	0	0	0	0	0	0	0	0	0	0	0	0	0	0	0	0	0	0	0	0	0	0	0	0	0	0	0	0	0	0	0	0	0	0	0	0
ENSG00000215875	0	0	0	0	0	0	0	0	0	0	0	0	0	0	0	0	0	0	0	0	0	0	0	0	0	0	0	0	0	0	6	0	0	0	1	0
ENSG00000227288	37	23	27	15	16	9	28	39	28	35	26	19	29	34	17	10	25	10	20	19	27	30	35	33	22	41	50	40	44	45	2	10	19	18	23	20
ENSG00000233008	4	3	9	0	0	0	4	5	8	0	3	0	7	11	13	10	6	10	14	20	2	18	7	4	27	14	23	34	14	26	23	15	38	11	40	33
ENSG00000237076	0	0	0	0	0	0	0	0	0	0	0	0	0	0	0	0	0	0	0	0	0	0	0	0	0	0	0	0	0	0	0	0	0	0	0	0
ENSG00000137941	774	1096	1732	1509	1261	1206	1231	1064	2099	1852	1861	1774	1896	1255	1228	1132	1558	1484	549	438	897	1056	1012	976	736	681	1303	1044	1679	1838	989	901	871	832	1157	1050
ENSG00000233061	0	0	2	0	0	0	0	0	0	4	0	0	2	4	0	0	0	0	2	0	6	0	7	12	2	0	4	4	19	6	0	0	5	4	7	11
ENSG00000226970	3	2	3	3	0	3	1	2	0	0	0	2	2	4	0	0	5	3	3	3	0	4	8	6	0	4	2	0	2	5	2	8	0	3	11	5
ENSG00000203943	38	34	98	69	64	77	86	55	91	93	133	94	130	91	56	63	127	133	36	72	134	172	169	170	53	72	143	150	191	202	115	141	221	221	282	281
ENSG00000249237	0	0	0	5	0	0	0	0	0	0	5	0	0	0	0	0	0	0	0	10	4	21	9	3	0	8	0	3	8	17	0	0	23	26	24	3
ENSG00000240520	6	0	7	0	10	9	0	0	0	0	0	6	0	0	0	0	11	5	9	10	17	23	24	33	6	10	11	27	15	15	16	7	8	14	42	17
ENSG00000137976	0	0	4	0	0	0	4	0	0	5	0	0	4	0	0	0	0	0	0	0	16	18	11	28	16	10	8	24	24	27	0	11	21	25	0	20
ENSG00000213540	0	0	0	0	0	0	0	0	2	0	0	0	0	0	0	0	3	0	16	2	2	4	0	1	8	4	3	6	8	4	7	4	0	5	0	6
ENSG00000142875	4041	3839	4978	4574	3217	3386	4981	4674	4980	4443	4549	4231	2645	1611	1471	1450	1701	1713	1068	950	889	1251	1280	1100	1531	1418	1471	1399	2121	2186	336	315	482	476	589	550
ENSG00000271576	105	131	321	271	215	218	131	112	460	452	361	300	260	87	223	204	200	195	154	151	228	228	182	197	150	166	321	260	329	319	313	266	316	246	408	367
ENSG00000289881	2	0	11	10	15	0	0	0	4	4	0	5	0	0	0	10	0	8	0	0	2	0	5	6	8	0	0	0	4	0	6	0	0	6	5	3
ENSG00000180869	8	0	4	14	0	3	0	0	4	6	8	0	9	8	0	8	3	5	17	0	25	22	17	28	8	26	18	8	13	7	0	9	6	16	13	9
ENSG00000171517	99	99	143	111	90	67	78	60	56	60	77	66	111	53	63	57	95	81	38	37	43	53	69	61	28	31	18	29	30	35	34	18	15	21	51	30
ENSG00000153898	586	510	566	453	346	333	424	535	357	420	392	319	910	581	446	473	532	421	192	197	179	251	255	236	301	329	199	155	227	245	346	298	328	271	295	390
ENSG00000117155	3038	2947	4221	3823	2963	3035	2561	2650	2600	2438	2576	2206	6290	4422	3297	3405	4167	3853	1052	866	1592	1719	1831	1604	1044	973	1345	1351	1763	1632	1334	1401	1653	1460	1905	1800
ENSG00000280099	28	44	45	24	33	31	27	14	24	31	32	18	59	44	39	35	50	33	23	48	60	68	68	56	31	22	51	27	60	54	28	21	60	53	41	30
ENSG00000285851	0	8	19	8	3	0	0	7	0	30	0	11	12	8	32	0	16	22	18	13	33	44	12	52	31	0	17	24	24	40	31	31	13	37	23	48
ENSG00000122432	6	13	9	10	1	29	15	11	28	2	24	42	31	11	5	17	6	19	82	53	103	125	76	99	116	94	105	87	121	146	53	76	59	59	101	117
ENSG00000284882	5	0	5	4	7	0	0	0	0	0	3	0	0	0	0	0	0	4	8	7	11	19	10	6	25	8	15	15	19	18	7	9	9	0	14	9
ENSG00000285361	8	4	11	6	8	0	0	5	15	16	6	10	8	0	0	9	5	12	39	40	37	46	28	45	21	19	41	19	49	39	36	25	46	27	54	31
ENSG00000117133	5847	5739	6450	4934	4081	4797	5864	5759	4796	4305	4188	4394	11050	6935	4480	4764	5666	5227	3638	3628	3050	3743	4040	3583	3744	3201	3045	2904	3796	3775	2792	2726	2846	2518	3603	3218
ENSG00000174021	13694	13523	12236	10959	9116	10312	11928	11923	9093	9111	10059	9196	23780	14547	10626	10298	13602	12467	16525	15606	8721	11122	11301	11312	11979	12503	7180	7088	8490	8688	13834	11990	12438	9880	14570	12164
ENSG00000117151	728	580	761	648	500	517	614	581	500	424	530	519	1878	1181	859	907	1281	1242	702	603	544	562	786	670	662	629	484	431	530	735	759	762	851	684	1206	1119
ENSG00000162643	14	12	23	4	11	15	35	25	0	0	40	41	126	86	127	170	160	181	40	59	69	76	112	80	69	72	74	77	107	85	65	52	152	159	175	220
ENSG00000055732	697	709	860	681	711	598	566	549	1067	866	890	762	1511	1004	1107	1117	1186	1202	654	559	510	670	672	609	630	546	577	573	656	638	558	644	727	525	859	760
ENSG00000097096	627	664	426	565	308	302	515	462	406	299	327	306	793	519	240	304	442	402	380	253	330	421	394	454	362	285	274	308	379	386	283	282	259	231	366	357
ENSG00000162642	2040	1990	1848	1474	1428	1201	2146	2113	1507	1370	1624	1332	3960	2610	1536	1793	2150	2002	3068	3050	2916	3752	3703	3396	3173	3094	3095	2861	3361	3492	3290	2909	3641	3157	3984	3674
ENSG00000142867	1340	1304	1268	1055	774	926	1652	1733	1317	1108	1308	1136	2814	2186	964	1050	1429	1377	1352	1165	1132	1359	1332	1249	1544	1308	1073	1070	1376	1534	1586	1315	1548	1212	1615	1531
ENSG00000223653	28	46	18	25	26	27	52	43	20	34	25	21	32	38	22	22	26	28	52	55	30	32	29	46	51	51	20	55	49	65	89	72	33	8	46	69
ENSG00000153904	3803	3669	2807	2277	1910	2046	7907	8532	8025	7367	7309	6850	5184	3167	2150	2158	3389	3005	1658	1298	1183	1117	1277	1296	6045	5115	6138	5762	8233	8232	1029	1193	1173	925	1390	1414
ENSG00000199459	0	2	0	0	0	0	0	0	0	0	0	0	0	0	0	0	0	0	0	0	0	0	0	0	0	0	0	0	1	0	0	0	0	0	0	0
ENSG00000273264	0	0	2	4	1	0	0	0	0	2	0	7	0	0	0	0	0	0	33	18	14	13	26	16	32	23	15	18	32	21	38	24	31	32	56	57
ENSG00000282057	68	80	14	8	25	38	45	53	11	36	20	39	19	0	2	7	12	18	123	86	81	85	139	132	115	133	130	80	143	152	137	133	83	60	180	102
ENSG00000272691	6	3	7	8	2	9	4	11	17	16	11	13	4	12	6	6	6	4	55	51	50	62	46	62	67	58	58	68	60	62	84	45	45	58	97	76
ENSG00000230285	0	0	2	0	0	0	0	0	0	0	0	0	0	0	0	0	0	0	6	9	0	5	4	6	0	3	4	3	5	4	5	4	0	4	7	8
ENSG00000142871	30647	28820	12964	12664	10880	13759	30473	31753	23748	18857	19763	17963	29685	16688	6820	7174	9797	8944	39660	35119	10943	12181	17013	15084	22457	23402	14538	14006	15710	15422	27936	27474	17999	14394	25553	21703
ENSG00000117174	5431	5550	4490	3673	2998	3409	5214	5432	3882	3766	3798	3603	10174	5848	3588	3544	5005	4779	1489	1179	1228	1535	1697	1497	1840	1762	1644	1466	2391	2372	1899	1745	1600	1463	2397	2050
ENSG00000137975	0	8	0	10	0	19	0	13	12	4	8	7	8	0	8	20	22	11	13	0	0	15	15	15	18	12	8	23	15	10	11	13	12	10	0	0
ENSG00000171502	28	24	38	26	49	35	31	29	48	48	51	41	96	74	22	38	36	37	13	6	16	5	23	18	24	8	35	34	31	36	67	51	40	12	17	17
ENSG00000201620	0	0	0	0	0	0	0	0	0	0	0	0	0	0	0	0	0	0	0	0	0	0	0	0	0	0	0	0	0	0	0	0	0	0	0	0
ENSG00000229505	0	0	0	0	0	0	0	0	0	0	0	0	0	0	0	0	0	0	0	0	0	0	0	0	0	0	0	0	0	0	0	0	0	0	0	0
ENSG00000122417	1402	1533	2472	2133	1487	1846	1815	1700	2019	1846	1719	1719	4164	2686	2117	2082	2633	2488	923	792	1216	1562	1435	1366	1283	1161	1249	1061	1568	1450	1766	1541	1143	1236	1683	1472
ENSG00000278281	1	0	0	0	0	0	1	0	0	0	0	0	1	1	0	1	1	0	0	0	0	0	0	0	0	0	0	0	0	0	0	0	0	0	0	1
ENSG00000230721	25	27	15	15	15	13	18	27	11	25	34	19	26	16	18	38	20	16	17	15	22	9	19	11	26	21	17	11	19	15	23	25	19	23	14	17
ENSG00000016602	0	0	0	0	0	0	0	0	0	0	0	0	0	0	0	0	0	0	0	4	0	5	0	0	0	0	0	0	0	0	0	0	0	0	0	0
ENSG00000224466	0	0	0	0	0	0	0	0	0	0	0	0	0	0	0	0	0	0	0	0	0	0	0	0	0	0	0	0	0	0	0	0	4	0	0	0
ENSG00000236915	35	17	12	48	12	19	24	17	25	11	13	27	38	20	19	30	42	19	40	24	78	58	55	65	52	71	63	48	83	76	66	69	53	40	40	55
ENSG00000291014	0	0	0	0	0	0	4	0	0	0	0	0	0	0	0	0	0	0	0	0	0	6	0	0	0	0	2	0	0	0	0	0	0	0	0	2
ENSG00000153923	0	0	0	0	0	0	0	0	0	0	0	0	0	0	0	0	0	0	0	0	0	0	0	0	0	0	0	0	0	0	0	0	0	0	0	0
ENSG00000097033	5233	5216	5589	4932	3832	4195	5384	5144	5515	5285	5795	4898	8301	4748	3436	3437	5203	4992	3149	2514	2161	2645	2900	2780	3320	3101	2991	3010	4141	4258	2456	2563	2072	1894	2921	2559
ENSG00000183291	12036	11680	12805	11451	9186	8703	11783	12071	9714	9359	10402	9266	28577	17354	11902	12108	16686	14594	13096	12065	10898	13156	13507	12761	15232	15233	8968	8943	11940	11620	16514	14657	13195	11797	16978	15401
ENSG00000227290	0	0	0	0	0	0	0	3	0	3	0	0	0	0	0	0	0	0	0	0	0	0	0	0	0	0	0	4	0	0	3	5	4	3	0	0
ENSG00000143013	1664	1543	3231	2819	2494	2648	2181	2360	3560	3070	4013	3405	4541	2947	2517	2486	3480	3194	1111	1170	979	1175	1243	1282	1628	1477	1372	1336	2013	2117	1598	1469	1242	823	1470	1305
ENSG00000153936	4840	4562	5409	5021	4020	4001	4053	3952	3358	3216	3758	3141	9993	6078	4366	4663	6638	5991	3039	2515	2700	3033	3536	3303	2166	2238	1928	1723	2564	2459	3422	2726	3641	3160	4535	4336
ENSG00000267734	0	0	0	0	0	0	0	0	0	0	0	0	0	0	0	0	0	0	4	0	3	0	0	0	0	0	0	0	0	0	0	0	2	0	4	12
ENSG00000267272	24	9	22	28	17	40	12	3	8	13	12	7	23	11	6	11	17	17	14	22	59	28	44	43	12	13	6	21	23	46	13	22	34	34	23	43
ENSG00000267561	11	20	35	32	11	0	11	5	19	24	31	20	21	0	15	12	0	44	28	22	28	55	67	56	20	15	26	24	31	46	7	17	14	0	26	30
ENSG00000235251	2	2	3	0	0	0	2	4	2	2	0	0	0	0	0	2	4	0	0	0	4	2	0	2	0	0	0	0	7	4	0	0	0	0	2	0
ENSG00000225568	26	30	28	22	18	28	16	28	18	20	20	22	24	33	6	14	30	16	18	16	13	13	26	27	8	13	23	8	21	12	8	7	14	9	14	18
ENSG00000137947	1909	1817	2300	1924	1597	1748	2387	2347	2083	1981	2339	2103	3487	2169	1619	1743	2062	1994	823	775	1707	1944	1789	1753	1475	1193	2174	2192	2928	2842	1308	1361	1871	1580	2120	1996
ENSG00000117226	470	429	644	576	436	513	891	879	1373	1274	987	815	4896	3481	1820	1804	2166	2075	90	50	123	92	162	142	607	472	235	336	427	481	1208	1261	712	640	1018	990
ENSG00000202385	0	0	0	2	1	0	1	0	0	0	1	0	4	3	1	3	0	1	0	0	1	0	0	0	0	0	0	0	0	1	0	1	0	2	1	1
ENSG00000234518	311	309	332	234	304	262	209	221	185	196	232	227	754	364	259	226	442	341	331	297	175	205	312	353	154	166	95	178	141	304	193	213	296	222	326	293
ENSG00000117228	472	494	310	318	347	450	394	457	1235	990	681	680	5376	3630	1714	1840	2942	2808	78	62	132	168	417	354	109	99	305	338	478	425	1486	1405	1295	1185	2765	2489
ENSG00000235308	0	0	0	0	0	0	2	2	2	3	0	0	0	0	0	0	0	0	6	0	11	1	6	7	3	14	11	7	4	6	2	7	7	9	11	7
ENSG00000137944	2551	2313	2363	2070	1612	1548	1944	2114	1855	1795	2029	1630	2966	1740	1540	1724	1735	1573	2418	2212	1481	1874	1989	2034	1679	1751	1322	1248	1743	1836	1436	1210	1381	1313	1655	1485
ENSG00000213516	2495	2449	4021	3529	2729	2995	3508	3496	4356	4045	4110	3901	8251	5205	4500	4663	5908	5525	865	686	1072	1371	1332	1467	1072	1052	1298	1258	1753	1666	1347	1306	1619	1295	1931	1637
ENSG00000154451	4	0	4	18	18	6	8	0	41	14	25	8	35	19	34	12	24	17	0	8	21	0	16	18	0	4	45	18	14	43	40	26	33	55	43	79
ENSG00000237568	0	0	0	0	0	0	0	0	0	0	0	0	0	0	0	0	0	0	0	0	0	0	0	0	0	0	0	0	0	0	0	0	0	0	0	0
ENSG00000162645	387	377	693	515	550	714	297	305	1204	980	1043	853	1296	826	937	799	995	976	293	262	615	751	935	926	323	255	1251	1177	1352	1220	447	534	848	831	1166	972
ENSG00000289582	0	0	0	0	0	0	0	0	0	0	0	0	0	0	0	0	0	0	0	0	0	0	2	0	0	0	0	0	0	0	0	0	0	0	0	0
ENSG00000286802	0	0	0	0	0	0	0	0	0	0	0	4	0	0	0	0	0	0	0	0	4	0	0	0	0	0	0	0	0	0	4	0	0	0	0	0
ENSG00000213512	0	0	0	0	0	0	0	0	0	2	0	0	0	0	0	0	0	0	0	0	0	0	0	0	0	0	0	0	3	0	0	0	0	0	0	0
ENSG00000237505	65	70	21	11	9	10	23	21	0	12	9	6	6	3	0	4	6	7	148	107	84	123	107	116	76	67	65	68	52	72	61	59	56	42	40	53
ENSG00000279778	0	0	0	0	0	0	0	0	4	0	0	0	0	0	0	0	2	0	1	0	2	4	0	2	0	0	0	0	0	4	0	4	0	0	7	0
ENSG00000270507	0	0	0	0	0	0	0	0	0	0	0	0	0	0	0	0	0	0	0	0	0	0	0	0	0	0	0	0	0	0	0	0	0	0	0	0
ENSG00000286758	0	0	2	0	0	0	0	0	3	4	0	0	0	0	0	0	0	0	0	0	0	0	0	0	0	0	4	0	0	0	0	0	0	0	0	0
ENSG00000239504	0	0	0	0	0	0	0	0	0	0	0	0	0	0	0	0	0	0	2	0	0	0	0	3	0	0	0	2	0	4	1	0	0	0	0	1
ENSG00000230053	0	0	0	0	0	0	0	0	0	0	0	0	0	0	0	0	0	0	0	3	7	2	7	11	7	5	1	0	0	2	2	0	2	3	0	0
ENSG00000274321	0	0	0	0	0	0	0	0	0	0	0	0	0	0	0	0	0	0	0	2	0	0	0	2	2	0	0	0	0	0	0	0	2	0	0	2
ENSG00000237959	0	0	0	0	0	0	0	0	0	0	0	0	0	0	0	0	0	0	0	0	0	0	0	0	0	0	0	0	0	0	0	0	0	0	0	0
ENSG00000065243	7945	7514	9578	8467	6742	6541	6809	7006	7914	7472	7400	6964	12125	6856	6337	6776	8282	7595	2306	2094	2802	3547	3441	3295	2282	2093	3270	2958	4219	4693	1956	1678	2236	2519	3006	2774
ENSG00000207234	1	0	0	0	3	5	2	0	1	1	2	1	2	0	3	2	3	5	3	1	0	5	2	3	1	2	2	4	5	3	0	4	1	2	0	3
ENSG00000241975	21	21	40	24	15	26	35	23	35	10	18	24	37	21	21	33	29	35	4	7	10	22	16	11	9	11	28	9	18	22	8	6	14	11	8	26
ENSG00000162664	4743	4636	4504	3666	2853	3178	4954	5045	3850	3397	3702	3405	9401	5458	3885	3847	4813	4506	3883	3387	2828	3325	3333	3271	3576	3535	3074	2874	4011	4212	2952	2824	3106	2407	3706	3380
ENSG00000228175	76	65	119	76	36	65	94	106	101	116	99	105	134	85	66	61	61	79	117	111	116	187	132	175	200	237	183	167	224	191	135	172	102	129	172	100
ENSG00000286548	20	28	18	18	16	11	30	30	22	13	7	8	78	31	32	40	45	23	17	13	32	35	23	32	23	10	34	35	48	33	41	16	34	32	51	63
ENSG00000197147	2046	1881	2661	2276	1820	1930	2171	1969	2193	1946	1971	1833	4776	3139	2665	2704	3493	3250	361	284	637	660	603	641	461	474	704	552	833	865	726	655	914	771	1065	953
ENSG00000231999	50	33	87	48	36	56	31	41	81	72	84	45	62	55	61	55	74	37	81	44	89	101	113	119	124	93	114	126	161	118	144	149	75	105	175	118
ENSG00000230735	0	0	0	2	0	0	0	0	0	0	0	0	3	0	0	0	0	0	0	0	2	5	3	3	0	2	2	7	0	2	0	0	0	3	3	0
ENSG00000271949	0	0	0	0	0	0	0	0	0	0	0	0	0	0	0	0	0	0	0	0	0	0	0	0	0	0	0	0	0	0	0	0	0	0	0	0
ENSG00000171488	2569	2420	2222	1854	1498	1616	3139	3200	1949	1531	1771	1772	5959	4070	1852	1969	3021	2648	1152	983	1534	1884	2088	2150	2551	2136	2131	1883	2498	2416	2006	2060	1636	1515	2046	1998
ENSG00000226394	0	0	0	0	0	0	0	0	0	0	0	0	0	0	3	0	0	0	0	0	3	0	0	1	0	0	1	0	0	0	0	0	0	1	2	0
ENSG00000171492	6314	5833	5069	4224	3695	3714	6157	6340	4665	4216	4646	4034	4082	2686	1792	1922	2301	2123	1874	1677	2235	2729	2699	2492	2771	2199	2379	2103	2940	2811	796	877	1106	972	1123	944
ENSG00000272672	0	0	4	0	0	4	0	0	0	0	0	4	0	0	2	0	0	0	6	0	0	15	0	5	5	12	18	8	4	7	5	4	7	2	7	13
ENSG00000288629	1	1	1	1	1	1	1	1	1	1	1	1	1	1	1	1	1	1	1	1	1	1	1	1	1	1	1	1	1	1	1	1	1	1	1	1
ENSG00000231613	4	0	0	0	0	0	0	0	0	0	0	0	0	0	0	0	0	0	3	0	4	7	6	3	8	4	7	0	6	0	7	7	0	0	0	17
ENSG00000272931	4	6	25	19	15	0	14	14	20	32	38	8	29	7	12	19	15	18	84	85	82	115	85	76	103	85	131	143	138	162	160	109	132	104	182	115
ENSG00000233593	17	55	45	44	55	29	49	60	64	52	31	83	92	26	38	51	51	67	113	74	86	79	94	63	43	72	94	68	101	82	69	38	72	65	63	57
ENSG00000285532	0	0	0	0	6	2	0	0	4	4	0	0	0	0	6	0	0	4	0	0	0	0	0	0	0	0	0	0	0	0	0	0	0	0	0	0
ENSG00000225446	0	4	0	0	0	7	0	0	0	4	0	0	4	0	0	4	0	4	0	4	0	2	7	0	0	0	0	0	0	0	0	0	0	0	3	3
ENSG00000272094	0	0	0	0	0	0	0	0	0	0	0	0	4	5	0	0	0	5	14	8	0	13	0	2	4	6	4	4	6	0	13	0	13	10	11	0
ENSG00000122482	5520	5439	6963	6093	4682	4945	5575	5495	6168	5627	6001	5365	12605	8495	6384	6744	8495	7785	1887	1512	2503	3341	3314	3036	2083	2114	2977	2713	3650	3656	2447	2487	3006	2667	3823	3191
ENSG00000232882	150	197	196	195	110	153	203	196	168	177	200	162	203	122	123	81	122	109	179	176	106	125	250	195	190	209	215	171	268	270	64	67	75	56	130	86
ENSG00000229067	2	0	0	1	1	2	1	0	0	0	2	0	0	1	1	0	0	2	0	1	0	0	3	4	2	1	0	0	2	3	0	1	1	0	2	2
ENSG00000097046	2303	2423	4506	3743	3079	3523	2791	2916	4013	3568	3702	3374	5128	3209	3124	3183	3840	3640	307	323	707	819	893	958	509	474	807	726	1066	880	670	625	750	562	833	809
ENSG00000230667	116	124	170	69	68	64	116	99	80	78	81	72	142	94	120	60	133	123	160	131	90	156	171	140	134	93	60	57	149	143	78	105	67	67	133	141
ENSG00000289483	0	4	14	6	4	0	9	4	5	8	11	2	0	0	4	0	0	0	8	8	13	13	7	7	0	7	3	4	4	4	6	0	0	5	4	8
ENSG00000172031	102	85	107	104	55	93	113	161	85	88	117	61	249	152	116	152	168	128	60	97	67	77	108	77	65	94	95	57	110	86	172	96	196	159	202	190
ENSG00000189195	43	32	105	132	48	68	89	93	113	155	107	129	92	60	72	65	77	141	82	62	174	188	148	132	147	100	198	145	218	216	105	107	157	143	177	176
ENSG00000224678	0	0	1	0	0	0	1	0	0	0	0	0	0	0	0	0	0	0	0	0	0	0	0	0	4	0	0	4	0	0	0	2	0	0	2	0
ENSG00000233401	0	0	0	0	0	0	0	0	0	0	0	0	0	0	0	0	0	3	0	0	0	2	0	0	0	0	0	0	0	0	0	0	0	0	0	0
ENSG00000069702	1184	1121	1865	1647	1026	1079	1594	1689	2352	2294	1891	1708	2273	1301	1046	948	1128	1177	1282	978	986	1186	695	784	1315	1356	1812	1860	2094	2301	815	823	911	895	1167	1148
ENSG00000239794	0	0	0	0	0	0	0	0	0	0	0	0	0	0	0	0	0	0	0	5	7	0	4	0	0	0	1	4	4	6	3	0	3	0	0	0
ENSG00000203910	3	0	0	0	0	0	0	1	0	0	0	0	0	0	0	0	0	2	21	8	11	27	21	20	10	12	18	10	8	17	10	10	9	15	20	18
ENSG00000233125	0	0	0	0	0	0	0	0	0	0	0	0	0	0	0	0	0	0	4	0	0	0	0	4	0	0	0	0	0	0	5	5	0	0	3	0
ENSG00000174842	1124	1029	1167	937	905	904	1381	1429	1040	1074	1137	897	2433	1751	1274	1305	1715	1556	579	467	529	674	699	728	796	743	579	534	821	838	1317	1089	1001	846	1479	1483
ENSG00000122484	2625	2620	2644	2281	1835	1901	2884	2828	2123	1904	2180	1994	4037	2477	1843	1901	2498	2228	1169	863	1481	1866	1654	1783	1500	1307	1566	1261	2094	1965	1244	1266	1167	1176	1778	1556
ENSG00000162676	22	9	19	16	22	12	4	16	14	5	31	8	16	17	20	11	0	10	54	56	68	104	69	80	53	71	79	83	88	83	37	25	18	46	41	29
ENSG00000067208	1292	1237	1250	963	742	799	1650	1591	1218	1135	995	1008	2000	1129	933	920	1103	1075	222	206	322	457	393	440	481	372	338	363	513	527	253	240	234	218	317	288
ENSG00000223787	0	0	0	0	0	0	0	0	3	0	0	0	4	4	0	2	0	0	0	0	0	1	2	7	1	0	3	2	4	5	0	0	1	0	0	4
ENSG00000229992	0	0	0	0	0	0	0	0	0	2	0	0	0	0	0	0	0	0	0	0	0	0	0	0	0	0	0	0	0	0	0	0	0	0	0	0
ENSG00000201317	0	0	0	0	0	0	0	0	0	0	0	0	0	0	0	0	0	0	0	0	0	0	0	0	0	0	0	0	0	0	0	0	0	0	0	0
ENSG00000225505	0	0	0	0	0	0	0	0	0	0	0	0	0	0	0	0	0	0	0	0	0	0	4	0	3	0	0	0	0	0	0	0	7	0	4	0
ENSG00000234202	0	0	0	0	0	0	0	0	0	0	0	0	0	0	0	0	0	0	0	0	0	0	0	0	0	0	0	0	3	0	0	0	0	0	0	0
ENSG00000223896	0	0	0	0	0	0	0	0	0	0	0	0	0	0	0	0	0	0	7	3	7	2	6	19	11	8	1	10	11	12	8	2	5	8	4	2
ENSG00000143033	2701	2703	3148	2833	2134	2234	3359	3228	3478	3299	3345	3006	7074	4467	3197	3171	4210	4018	716	705	1375	1658	1645	1380	1456	1266	2175	2108	2755	3002	1725	1442	1965	1615	2269	1794
ENSG00000154511	773	676	1144	884	702	876	544	547	704	730	666	655	1112	564	575	574	695	660	719	604	918	982	1010	1042	721	676	917	914	1026	1036	865	761	1003	938	1290	1082
ENSG00000207022	0	0	0	0	0	2	3	0	0	2	0	0	0	0	2	2	0	0	13	4	12	13	17	8	10	11	7	10	17	11	19	23	16	11	18	24
ENSG00000229052	5	0	0	0	0	0	0	4	0	0	0	0	0	0	0	4	0	0	117	79	95	78	102	95	84	109	70	78	98	88	85	86	35	45	56	46
ENSG00000122406	82802	79300	91625	81218	66121	67120	75963	74256	86632	81896	86989	76001	135772	81922	73929	71688	91811	81308	77173	74271	66413	83971	86563	79991	72433	73504	73006	74063	88507	86790	60252	56977	72298	58744	79308	72389
ENSG00000206680	1	1	1	1	1	1	1	1	1	1	1	1	1	1	1	1	1	1	1	1	1	1	1	1	1	1	1	1	1	1	1	1	1	1	1	1
ENSG00000207523	23	21	20	26	20	19	16	16	32	25	17	26	37	13	25	34	45	30	25	2	25	22	20	27	24	21	18	17	29	50	34	38	42	55	73	54
ENSG00000229635	2	7	5	8	12	3	0	1	7	10	3	9	13	3	12	6	12	11	25	15	24	19	21	26	27	8	36	11	16	33	28	7	17	10	23	21
ENSG00000137942	2534	2775	3646	3277	2537	2654	2726	2831	3764	3755	3782	3578	5640	3525	3055	3351	4552	4038	2167	1968	2764	3563	3104	3013	2679	2408	3595	3299	4445	4549	1906	2097	2191	2272	2958	2527
ENSG00000212601	1	0	0	0	0	0	0	0	0	0	0	0	0	0	0	0	3	0	0	1	2	0	0	2	0	0	0	0	0	5	0	0	0	0	3	0
ENSG00000122483	2260	2270	2127	1468	1473	1369	2167	1982	1995	1906	1841	1798	2057	1051	1127	1202	1231	1185	1322	1289	936	1001	1054	1000	980	977	780	793	1147	1036	651	705	715	592	860	801
ENSG00000237003	0	0	0	0	0	0	0	1	0	2	0	0	0	2	0	0	0	0	0	0	0	0	0	0	0	0	0	3	0	0	0	2	0	0	2	0
ENSG00000225297	0	0	0	1	0	0	2	0	0	0	0	2	0	0	0	0	0	2	0	0	2	5	3	3	0	0	4	2	2	3	1	0	0	4	2	3
ENSG00000223745	215	243	554	487	397	393	359	245	632	612	689	551	236	127	135	213	205	254	303	223	415	532	466	416	302	334	473	458	634	702	302	273	342	307	509	502
ENSG00000117505	11076	10411	10741	8666	6856	7159	7410	7346	4935	4704	5243	4884	19011	11636	6868	7829	8938	8631	7534	6586	5432	6387	6384	5518	4448	4343	4144	3923	4748	4847	5978	5671	5272	4542	6358	5507
ENSG00000117500	7393	7264	7514	6902	5731	6001	6638	6123	6760	6107	6307	6068	10196	6339	5427	5447	6978	6235	3097	2757	2902	3311	3504	3477	3205	3269	2903	2643	3422	3860	2568	2225	2813	2216	2863	2760
ENSG00000229567	1	0	2	0	0	1	0	1	1	2	0	1	1	1	1	1	1	5	3	0	0	0	1	1	0	1	3	2	2	1	3	2	5	4	1	1
ENSG00000137936	6200	5858	3776	3560	3114	3086	5280	5489	3308	2927	3389	2851	8881	5522	2821	2696	3666	3397	3115	2818	2610	3271	3337	3044	2680	2753	2041	1999	2565	2565	2772	2926	2680	2825	3899	3624
ENSG00000224093	3	21	9	12	9	5	8	5	6	7	23	5	24	8	4	21	24	19	95	48	71	87	101	103	67	51	77	46	75	107	100	106	78	82	101	123
ENSG00000211575	2	2	2	0	0	2	0	0	0	2	2	0	3	3	0	0	2	2	12	5	4	4	0	2	4	8	6	4	5	2	8	17	4	3	7	6
ENSG00000260464	48	64	74	46	56	37	63	54	75	50	57	75	117	90	82	73	63	55	242	248	140	193	216	168	123	131	134	133	115	125	226	219	188	205	296	244
ENSG00000067334	11274	10962	8795	7539	6812	7052	11967	12307	7733	7181	8205	7213	16188	10353	5696	6057	7472	7290	5817	5474	7286	9317	9161	8636	7873	6952	7529	7706	10028	10224	6333	5803	7037	6283	7974	6967
ENSG00000198691	58	59	115	62	81	86	46	63	101	74	87	82	86	35	36	69	60	50	99	91	80	89	74	102	80	56	119	93	146	100	83	48	107	53	67	53
ENSG00000023909	7226	6954	6561	5907	4137	4011	7755	7536	6504	6024	5192	5111	12480	7653	3586	3859	3608	3277	5678	4951	3240	4051	3316	3259	6530	5730	3292	3212	3935	4092	4533	3797	2559	2301	2380	2302
ENSG00000137962	3142	3296	3401	2837	2094	1995	2856	3010	2916	2567	2157	2153	9045	5789	3231	3361	4859	4290	1932	1605	2547	3048	2603	2678	2869	2924	3569	3139	4212	4473	2788	2608	2898	2665	3724	3725
ENSG00000264963	0	0	0	0	0	0	0	0	0	0	0	0	0	0	0	0	0	0	0	0	0	0	0	0	2	0	0	0	0	0	1	1	0	0	0	0
ENSG00000226835	0	6	0	0	0	0	0	6	8	4	0	0	4	4	4	0	4	0	8	7	6	3	2	4	12	7	6	2	7	19	36	37	3	4	10	2
ENSG00000178596	0	0	0	0	0	0	0	0	0	0	0	0	0	0	0	0	0	0	0	0	0	0	0	0	1	0	0	0	0	0	0	0	2	2	0	0
ENSG00000236098	0	0	0	0	0	0	4	0	0	0	0	0	0	0	6	0	0	4	6	7	6	6	0	0	0	15	0	0	12	10	8	8	0	0	9	13
ENSG00000232918	0	0	0	0	0	0	0	0	0	0	0	0	0	0	0	0	0	0	0	3	0	0	0	0	0	0	0	2	0	0	2	0	0	0	0	0
ENSG00000288736	10	17	12	8	16	6	8	4	21	20	15	0	44	19	4	8	30	19	208	186	112	117	156	194	180	233	126	99	161	141	502	497	240	190	518	471
ENSG00000117528	5623	5751	6632	5628	3657	4306	3889	3907	3597	3284	3396	2875	12308	7898	5259	5982	7037	6642	2264	2158	2444	2757	3043	2870	1110	1097	1301	1140	1507	1691	3005	2512	3184	2549	3597	3473
ENSG00000117525	2462	2293	1076	940	937	1057	2182	2071	1406	1211	1184	1127	5418	3506	1206	1182	2001	1894	5651	5185	1723	2180	3563	3193	5814	6023	2940	2976	3962	4063	9756	9897	5571	4854	11045	9563
ENSG00000224081	30	45	60	54	41	31	35	54	57	55	58	57	33	12	16	24	19	16	88	74	57	73	61	61	66	65	52	60	59	80	55	80	47	31	53	59
ENSG00000232857	0	0	0	0	0	0	0	0	0	0	0	0	0	0	0	0	0	0	0	0	0	0	0	0	0	2	0	0	0	0	0	1	0	0	0	0
ENSG00000263526	0	0	0	0	0	0	0	0	0	0	0	0	0	0	0	0	0	0	0	0	0	0	0	0	0	0	0	0	0	0	0	0	0	0	0	0
ENSG00000143036	14	28	17	17	13	7	24	27	30	21	28	16	29	35	42	24	46	57	57	27	49	45	65	52	26	32	46	41	65	77	47	37	42	60	69	56
ENSG00000117519	4047	3773	3952	3270	2558	2922	1942	1823	2852	2512	2463	2068	6284	3725	2807	3022	4112	3644	3211	3179	4319	4964	5273	4762	3444	2956	4570	4151	5307	5281	3588	3137	4340	3487	4740	4126
ENSG00000235501	25	15	9	44	18	22	16	8	32	32	37	36	21	18	20	16	22	6	91	60	99	136	99	71	111	77	97	104	133	141	72	78	103	45	115	65
ENSG00000230427	0	0	5	0	0	4	0	0	0	0	0	0	0	0	0	0	0	0	5	0	0	0	0	0	0	0	0	0	6	0	0	0	0	0	0	4
ENSG00000172339	870	861	1123	1127	803	997	818	865	750	747	853	702	960	527	447	505	535	480	563	522	382	508	583	440	447	400	337	310	392	354	175	148	204	158	202	146
ENSG00000228502	196	185	284	168	128	109	240	213	211	201	220	179	305	188	125	152	304	215	173	124	141	306	287	293	214	212	194	191	421	391	271	231	223	173	354	341
ENSG00000152078	1407	1227	2023	1810	1201	1382	935	966	1316	1166	1101	968	2141	1366	1209	1354	1651	1535	623	505	947	1153	1049	901	531	540	1107	840	1211	1112	633	518	786	812	1088	971
ENSG00000231992	0	0	0	0	0	3	0	0	1	0	0	0	4	0	0	0	0	0	0	12	6	17	9	8	12	2	0	15	8	8	7	5	2	0	7	12
ENSG00000206679	0	0	0	0	0	0	0	0	0	0	0	0	0	0	0	0	0	0	2	0	0	0	2	1	0	0	0	2	1	3	0	2	0	0	0	0
ENSG00000226026	4	1	4	4	2	7	2	0	0	5	4	8	5	9	0	3	3	4	28	39	30	44	42	37	39	38	26	25	54	43	35	22	33	20	20	16
ENSG00000122481	518	425	606	533	369	458	598	642	601	570	531	541	704	528	346	422	543	481	445	281	280	340	314	295	418	459	384	262	438	348	302	327	344	226	251	260
ENSG00000228852	7	0	15	20	7	12	16	3	25	19	13	9	12	16	20	17	9	13	9	3	15	11	13	16	8	6	15	7	18	14	9	0	10	5	11	6
ENSG00000271092	50	21	51	30	20	32	21	13	36	42	47	20	19	35	0	32	41	35	18	20	22	53	51	38	17	22	16	24	17	9	11	19	14	5	6	0
ENSG00000228971	0	0	0	0	0	0	0	0	0	0	12	7	0	0	0	0	0	0	14	3	9	26	9	9	4	21	26	18	45	21	4	16	8	8	20	10
ENSG00000271252	4	0	0	5	11	0	0	0	10	4	16	8	0	0	0	0	0	0	0	2	9	0	7	0	1	0	6	8	3	0	0	0	5	0	0	0
ENSG00000137970	8113	7349	11084	6968	5724	6054	7008	7186	7400	7382	7095	5859	11705	8155	6427	6218	9486	9134	8485	9159	7446	11732	13064	12220	8376	7977	7093	7187	12508	12800	8694	7087	8607	6352	11099	10820
ENSG00000117569	1257	1318	2187	1850	1450	1558	1671	1550	2022	1743	1861	1757	2529	1552	1726	1715	1866	1900	637	526	1489	1992	1807	1928	1216	1071	1874	1439	2208	2394	859	782	1192	1190	1697	1514
ENSG00000226053	0	0	0	0	0	0	0	0	4	0	0	0	0	0	0	0	0	0	0	0	0	0	0	0	4	0	4	0	0	0	4	0	0	0	0	0
ENSG00000280040	4	4	6	4	0	11	0	8	1	14	1	4	8	3	4	10	8	0	11	15	13	32	30	21	28	16	28	22	40	43	21	15	28	14	25	17
ENSG00000162627	2251	1854	2646	2228	1978	2134	2338	2555	2883	2814	3231	2633	4116	2577	1876	2087	2828	2638	1496	1447	1596	1725	2053	1978	2234	2117	2288	2254	3094	3104	1672	1367	1894	1610	2009	1969
ENSG00000232878	2	0	0	2	0	0	3	0	0	0	1	0	0	2	3	2	5	1	0	0	1	0	0	0	9	0	4	0	0	5	0	4	6	0	0	0
ENSG00000232542	0	0	0	2	1	3	0	0	1	0	1	0	1	0	0	0	3	3	0	1	4	1	4	0	0	0	0	0	3	0	0	0	0	2	2	2
ENSG00000226128	0	0	0	0	0	0	0	0	0	0	0	2	0	0	0	0	0	0	0	0	0	2	0	4	0	1	0	0	0	0	0	1	0	0	0	0
ENSG00000188641	4794	4697	3757	2979	2833	3019	5309	5312	3138	3010	3831	3213	7483	4282	3071	3310	4260	4062	6612	5960	2290	2822	3895	3482	6636	6501	2776	2575	4454	4495	4073	3872	2887	2677	3608	3628
ENSG00000230718	0	0	0	0	0	0	1	0	0	0	0	0	0	0	0	0	2	0	3	0	0	3	3	4	3	1	4	2	3	10	4	6	2	6	3	0
ENSG00000235777	0	0	0	0	0	0	0	0	0	0	0	0	0	0	0	0	0	0	10	14	18	7	9	24	7	5	18	6	8	18	26	21	25	27	34	34
ENSG00000270911	0	6	0	0	4	0	4	0	3	0	0	0	4	0	0	0	0	4	18	12	15	18	24	25	44	31	43	27	53	80	24	11	13	17	35	30
ENSG00000284247	0	1	1	1	1	1	1	0	2	1	1	1	0	1	1	1	0	1	1	1	1	1	0	1	1	1	0	1	1	2	1	1	1	1	0	1
ENSG00000288810	0	0	3	2	2	3	2	0	2	4	7	3	0	0	4	0	0	0	27	29	20	20	17	10	58	21	25	36	39	33	23	29	27	0	19	18
ENSG00000228057	36	29	42	12	12	20	10	14	10	10	10	14	43	19	13	8	24	22	27	18	30	26	14	26	10	23	17	14	11	14	6	18	8	2	28	14
ENSG00000225206	522	387	447	384	377	441	666	528	715	626	725	691	678	362	261	328	377	232	1605	1212	1148	1170	1459	1358	1999	2148	1757	1564	2508	2794	1152	1202	771	800	1223	1077
ENSG00000259946	1	16	0	14	10	4	21	18	15	4	4	26	21	8	11	12	11	13	8	0	8	17	9	7	20	26	15	18	24	17	4	8	2	8	12	10
ENSG00000284202	1	1	1	1	1	1	1	1	1	1	1	1	1	1	1	1	1	1	1	1	1	1	1	1	1	1	1	1	1	1	1	1	1	1	1	1
ENSG00000117600	4	0	21	20	6	8	0	0	12	4	0	0	12	11	4	13	6	8	0	4	8	18	12	15	4	0	11	0	17	10	14	0	8	21	19	8
ENSG00000099260	543	492	938	807	578	675	789	964	1161	1076	1047	952	853	461	558	537	553	538	88	74	290	360	249	222	129	116	387	325	448	492	136	111	176	167	190	195
ENSG00000156869	354	464	775	840	472	561	725	803	518	443	603	455	1632	1013	662	647	723	634	554	439	522	756	587	548	675	665	287	265	398	403	860	654	619	642	729	704
ENSG00000162688	3184	2644	4995	4293	3351	3393	3193	3478	3772	3566	3471	3186	8466	5689	4925	4775	6050	5788	2128	1956	3322	3702	3786	3589	2548	2316	2997	2623	3689	3567	3299	2631	3527	3237	4298	3827
ENSG00000215871	2	0	0	0	0	0	0	0	0	0	2	0	0	0	0	0	0	0	2	2	5	1	7	2	2	0	2	2	12	4	0	0	5	2	4	4
ENSG00000228084	4	20	32	24	9	19	37	0	34	44	35	21	22	6	16	15	20	1	70	40	82	97	117	125	94	67	51	94	91	120	52	79	92	58	127	101
ENSG00000117620	2816	2920	3492	2555	2015	2208	2369	2689	2381	1879	2222	2061	6406	4107	3076	2776	3775	3484	1651	1676	2319	3123	2640	2767	1881	1884	2523	1962	2690	2795	2420	2113	2184	2414	3074	3028
ENSG00000283761	536	92	124	545	260	185	172	78	286	1150	49	280	503	197	230	2761	736	1972	1968	811	2988	2319	1443	1132	672	1022	820	1484	1734	1423	582	528	2412	1129	2113	1358
ENSG00000212248	0	0	0	0	0	0	0	0	0	0	0	0	0	0	0	0	0	0	2	2	2	0	0	0	0	0	1	2	3	0	0	0	0	0	2	1
ENSG00000202259	0	0	0	0	2	0	0	0	0	1	0	0	0	0	0	0	0	0	0	0	0	0	0	0	0	0	0	0	0	0	0	0	0	2	0	0
ENSG00000241073	0	0	0	0	0	0	0	0	0	0	0	0	0	0	0	0	0	0	5	0	5	2	0	4	0	2	2	0	2	3	3	0	0	2	4	2
ENSG00000226952	0	3	5	1	2	0	1	2	0	1	3	2	9	0	0	3	1	2	9	8	10	10	12	21	10	12	8	8	10	11	11	10	18	16	9	12
ENSG00000122477	44	91	123	124	85	69	43	44	75	71	79	67	104	70	99	124	116	106	151	88	209	284	247	215	144	150	167	145	234	204	103	113	171	118	277	193
ENSG00000288826	58	50	127	135	121	65	68	53	148	157	168	178	90	47	71	138	90	104	156	170	215	265	172	220	171	268	206	199	217	293	241	240	234	233	352	273
ENSG00000156875	5620	5650	6562	5080	4015	3899	4814	4193	4105	2866	4073	3370	10502	6584	5324	3532	6221	4886	4029	4289	6743	8828	9018	8957	6478	5846	8237	7299	9377	9354	6038	5955	8732	7842	9661	9045
ENSG00000156876	2843	2769	4016	3297	2774	2823	2773	2709	3629	3464	3455	3325	3802	2114	2490	2590	2712	2614	449	314	634	824	730	725	367	431	718	688	816	893	336	418	508	471	588	551
ENSG00000122435	1940	2035	2045	1927	1635	1566	2240	2119	2087	1686	1992	1751	2981	1792	1784	1964	2116	2136	1135	1128	823	938	963	945	1398	1358	877	834	1313	1241	888	858	748	714	1073	1000
ENSG00000137992	2277	2324	3001	2589	2173	2216	2772	2934	2893	2490	2780	2720	4633	2648	2400	2429	2778	2884	871	804	1088	1329	1174	1329	1101	1130	1186	1096	1652	1774	1036	863	1044	973	1251	1199
ENSG00000271415	0	0	1	0	0	0	0	0	2	0	0	0	0	2	0	0	2	2	2	4	3	0	4	9	5	3	5	3	10	9	2	2	2	5	6	6
ENSG00000285530	0	0	0	0	0	2	0	3	0	0	0	0	0	0	6	0	0	0	22	34	35	44	24	17	25	23	18	17	16	29	15	13	7	21	29	17
ENSG00000224616	39	64	116	64	52	75	57	65	87	74	102	115	142	96	70	82	160	167	554	425	665	833	846	775	599	611	605	584	754	763	514	481	360	515	715	649
ENSG00000207750	0	0	0	2	0	2	0	0	0	0	0	1	0	1	2	1	0	1	1	0	1	2	1	1	3	1	2	0	2	2	0	2	2	2	0	1
ENSG00000225169	2	1	4	3	7	0	0	3	0	1	0	2	1	2	5	0	0	1	3	4	0	7	3	1	2	0	4	1	12	6	3	6	2	3	0	2
ENSG00000230287	2	0	0	0	0	0	0	0	0	4	0	0	2	0	0	0	0	1	0	0	0	4	0	3	0	0	0	2	1	2	6	6	3	4	1	2
ENSG00000137996	2803	2809	2255	2008	1426	1446	2594	2886	1817	1912	1929	1648	2388	1308	1000	1038	1367	1240	2279	2250	1615	1789	1734	1547	1939	1813	1166	1200	1737	1568	625	657	700	664	921	958
ENSG00000223906	0	0	0	0	0	0	0	0	0	0	0	0	0	0	0	0	0	0	4	0	0	0	0	3	0	0	0	4	0	4	4	1	0	3	9	0
ENSG00000079335	447	317	488	458	297	304	403	389	450	337	298	273	940	599	437	466	591	530	260	400	214	571	575	485	319	520	312	223	475	519	439	409	370	360	353	303
ENSG00000234332	0	0	0	0	0	0	0	0	0	0	0	0	0	0	0	0	0	0	14	0	7	14	0	0	17	21	12	25	18	21	8	13	16	0	19	15
ENSG00000228086	0	0	0	0	0	0	0	0	0	0	0	0	0	0	0	0	0	0	2	1	0	0	0	0	3	3	4	0	0	0	1	0	4	0	1	0
ENSG00000225938	8	0	2	0	6	0	0	3	0	0	0	8	22	13	3	0	0	0	37	29	19	14	33	23	23	42	19	19	28	60	56	73	39	23	36	39
ENSG00000170989	143	152	39	54	60	53	86	77	26	22	31	13	365	224	39	32	94	83	1389	1160	254	304	437	404	1502	1860	272	304	355	373	908	878	252	230	407	389
ENSG00000226715	0	26	41	33	0	26	27	0	29	0	34	29	0	0	0	0	33	0	44	0	0	44	52	53	36	37	0	44	0	43	0	29	0	36	58	43
ENSG00000252530	0	0	0	0	0	0	0	0	0	0	0	0	0	0	0	0	0	0	0	0	0	0	0	0	0	0	0	0	0	0	0	0	0	0	0	0
ENSG00000183298	580	418	771	376	252	319	377	359	330	421	295	268	961	500	317	267	775	679	734	770	538	850	1134	1090	614	572	456	367	1037	990	826	516	718	478	1210	1220
ENSG00000060718	0	0	20	17	0	13	0	11	16	0	10	6	7	6	0	8	0	6	8	9	13	0	14	7	28	3	13	12	25	30	5	39	0	9	30	19
ENSG00000234257	0	0	0	0	0	0	0	0	0	0	0	0	0	0	0	0	0	0	0	0	0	0	0	0	0	0	0	0	0	0	0	0	0	0	0	0
ENSG00000243480	0	0	0	9	0	0	0	0	0	0	0	0	0	0	0	0	0	0	0	15	26	21	22	27	25	22	5	17	17	33	19	33	21	17	11	28
ENSG00000237763	0	0	0	0	0	0	0	2	0	0	0	3	0	0	0	0	0	0	0	0	9	0	9	0	0	6	0	0	0	11	0	0	0	0	10	9
ENSG00000174876	11	0	0	0	0	0	0	7	8	6	0	5	0	0	0	0	0	0	0	0	2	12	17	0	0	9	0	0	10	12	0	0	18	12	10	23
ENSG00000187733	0	0	0	0	0	0	0	0	0	0	0	3	0	0	0	0	0	0	0	0	7	0	3	0	0	5	0	0	0	5	0	0	0	0	10	0
ENSG00000227850	10	4	2	0	4	0	4	2	4	0	2	0	4	8	2	2	8	2	4	6	0	2	2	6	6	16	0	0	2	0	2	2	4	2	6	8
ENSG00000237897	0	0	0	0	0	0	0	0	0	0	0	0	0	0	0	0	0	0	0	0	0	0	0	0	0	0	0	0	0	0	0	0	0	0	3	0
ENSG00000232952	96	96	148	99	114	50	95	105	92	89	110	103	134	104	98	72	109	139	51	50	120	153	145	134	74	74	77	124	157	136	73	79	91	64	120	102
ENSG00000215869	1	0	0	0	0	0	0	0	0	0	0	0	1	0	0	0	1	0	0	0	0	0	0	0	0	0	0	0	0	1	2	0	0	0	0	0
ENSG00000228347	0	0	0	0	0	1	0	0	0	0	0	0	1	0	0	0	0	0	0	0	0	0	0	0	0	0	0	0	0	0	0	0	0	0	0	0
ENSG00000230768	3	0	0	0	0	0	0	0	0	0	0	0	0	0	0	0	0	0	0	0	0	0	0	0	0	0	0	0	0	0	0	0	0	0	0	0
ENSG00000230946	0	0	2	4	0	0	2	0	3	0	0	0	2	0	0	0	0	0	4	14	0	13	22	11	11	7	20	9	12	10	19	9	12	24	25	8
ENSG00000117543	2078	2086	2695	2343	1826	2003	2647	2548	2248	2192	2244	1929	2540	1502	1238	1278	1607	1418	1365	1409	1304	1726	1691	1736	1674	1462	1293	1399	1875	1791	963	972	1246	1014	1312	1309
ENSG00000233184	553	520	560	499	453	456	660	632	594	585	510	566	567	408	342	299	418	304	548	406	632	671	672	713	546	515	603	482	738	786	624	485	567	500	808	746
ENSG00000162694	2281	2222	2632	2144	1518	1613	1709	1676	1834	1648	1782	1521	5111	2848	2263	2182	2654	2417	1770	1615	1559	1919	1779	2090	1239	1097	1067	920	1378	1429	2054	1942	1841	1725	2123	2035
ENSG00000273204	66	43	35	38	32	21	38	45	39	69	101	40	55	37	58	41	52	49	68	65	47	57	100	124	43	66	87	72	65	117	228	149	144	120	258	238
ENSG00000162695	3286	3274	3104	2776	2050	2008	2052	1883	1885	1825	1625	1503	9248	6051	4243	4113	5884	5226	1230	1048	1676	1862	1818	1735	934	911	1522	1283	1790	1682	2118	1961	1928	1798	3034	2436
ENSG00000235795	12	6	18	10	17	7	3	5	8	6	5	8	30	10	15	10	9	32	20	18	31	41	45	49	9	24	21	49	18	35	17	19	11	39	23	27
ENSG00000230759	0	0	0	0	0	0	0	0	0	0	0	0	0	0	0	0	0	0	0	0	0	0	0	0	0	0	0	0	0	0	0	0	0	0	0	0
ENSG00000224613	0	2	6	0	0	0	0	0	2	0	0	0	0	0	0	0	3	0	35	8	0	19	5	0	0	6	0	0	7	6	0	7	0	0	17	0
ENSG00000222069	0	0	0	0	5	7	0	0	0	3	0	4	5	0	4	5	5	0	0	0	0	2	0	0	2	0	0	0	3	2	6	2	1	1	2	3
ENSG00000185946	1302	1385	2837	2396	2084	2123	1212	973	2780	2703	2686	2526	1989	1213	2158	2328	2462	2348	421	386	945	1312	1093	1121	482	445	969	797	1137	1314	707	711	951	917	1287	1405
ENSG00000240038	230	213	330	243	177	177	119	83	103	111	110	107	159	88	158	179	286	288	246	150	581	753	700	778	276	247	561	395	548	609	251	334	361	485	709	653
ENSG00000236085	1	1	1	4	1	0	0	2	0	0	1	0	1	1	1	0	4	4	1	2	5	3	6	2	3	1	13	8	2	2	1	2	2	1	2	2
ENSG00000198890	4382	4152	4890	4305	3221	3524	4807	4611	3801	3463	3709	3043	9709	5668	4257	4313	4877	4718	1812	1572	2861	3186	3296	3091	2225	2223	3475	3012	4237	4218	2442	2388	3853	3363	4074	3618
ENSG00000224550	14	14	32	13	14	19	27	18	11	4	10	19	55	25	13	16	51	34	18	20	17	44	33	31	19	12	25	11	41	42	17	26	22	27	57	56
ENSG00000162631	11	29	37	43	17	16	15	8	55	53	39	40	53	30	98	57	75	70	19	14	26	48	31	11	36	23	31	23	42	35	34	34	35	59	74	58
ENSG00000289612	2	0	0	0	4	0	4	4	3	4	0	0	1	0	4	0	2	0	8	2	1	11	8	0	6	12	12	6	5	3	12	12	16	16	24	18
ENSG00000134215	517	444	1452	1188	924	997	589	713	2422	2197	2785	2415	1129	772	1233	1302	1655	1656	56	49	305	282	205	245	141	122	444	447	585	635	81	108	218	251	228	219
ENSG00000275455	0	0	0	0	0	0	0	0	0	0	0	0	0	0	0	0	0	0	0	0	0	0	0	0	0	0	0	0	0	0	0	0	0	0	0	0
ENSG00000230489	0	0	0	0	0	0	0	0	0	2	0	0	0	0	0	0	0	0	0	0	0	0	0	1	0	0	0	0	9	7	0	0	4	3	0	7
ENSG00000186086	65	93	111	74	88	72	96	60	115	97	153	100	134	79	54	76	104	114	211	132	278	243	321	226	217	178	220	191	343	154	70	135	219	176	233	221
ENSG00000241361	0	0	0	0	0	0	0	0	0	0	0	0	1	0	0	0	0	0	9	0	0	0	2	0	0	0	2	0	0	0	0	0	8	4	0	0
ENSG00000196427	35	59	82	69	84	114	67	54	64	64	47	100	147	68	35	56	93	81	117	80	229	298	328	315	157	147	217	228	257	364	125	113	201	153	253	202
ENSG00000238122	93	80	77	95	65	57	94	79	143	117	107	97	156	98	63	86	123	83	42	60	52	58	89	65	81	27	98	61	100	100	57	70	57	81	96	93
ENSG00000290547	28	25	42	22	21	23	13	19	7	25	20	19	61	47	35	30	31	15	23	20	47	42	28	33	16	35	37	42	38	80	58	43	45	32	45	48
ENSG00000243967	0	0	0	0	0	0	0	0	0	0	0	0	0	0	0	0	0	0	0	0	0	0	9	0	0	0	0	0	0	0	0	0	0	0	0	0
ENSG00000238118	0	0	0	0	0	0	0	2	0	0	6	2	0	0	2	0	3	0	2	0	0	0	2	0	2	3	0	0	4	0	0	0	0	2	4	4
ENSG00000290552	36	19	25	19	12	17	6	12	21	20	35	19	21	45	13	15	12	16	28	32	39	17	22	43	43	35	20	46	80	69	27	22	15	34	43	48
ENSG00000224698	89	64	59	65	54	58	66	69	125	106	108	116	134	92	65	87	118	82	41	40	52	58	70	60	71	26	79	58	73	84	51	59	63	61	89	86
ENSG00000085491	6787	6277	7034	6292	5212	5454	5329	5009	4932	4697	4687	4251	19983	12827	9142	9209	10601	9852	5021	4813	4225	4745	5084	4989	5448	5013	3548	3419	4282	4472	9520	9115	8261	7121	9792	8305
ENSG00000260879	0	0	37	27	40	0	39	61	71	38	34	50	120	56	17	30	75	0	21	16	43	76	87	42	133	36	98	60	123	85	39	17	53	67	65	309
ENSG00000280186	44	22	21	36	40	48	26	42	30	51	99	39	36	27	51	29	10	98	79	115	228	200	157	232	119	186	186	227	228	286	335	303	265	198	300	135
ENSG00000162636	7712	6875	9993	8811	5711	6083	5775	5347	8808	8139	6611	6006	6559	3585	4744	4989	4886	4376	1640	1455	4769	5168	4033	4224	1905	1670	4186	3973	4564	4876	1191	1036	2756	2387	2483	2205
ENSG00000162639	1788	1562	2342	2018	1679	1805	2272	2436	2126	1783	1940	1567	2869	1752	1320	1388	1864	1833	1991	1803	2398	2844	2912	2764	2408	2308	2548	2656	3098	3069	1901	1627	2322	1985	2498	2398
ENSG00000285923	19	42	45	24	35	37	16	17	34	42	28	25	33	15	32	16	48	18	118	82	196	234	223	252	131	139	314	224	259	279	192	191	232	198	234	263
ENSG00000290126	57	59	125	110	105	86	71	43	208	192	193	119	141	68	153	102	158	127	294	255	291	365	364	369	245	324	329	334	465	352	491	505	499	463	744	600
ENSG00000134186	8943	8570	11252	8317	7302	7510	7961	7592	8749	8925	8419	7704	10740	5320	6676	7487	7251	7193	2343	2140	3313	4441	4287	4178	2956	2842	3409	3122	4731	4482	2787	2758	3275	2766	4192	3960
ENSG00000116266	2731	2614	3020	2584	2146	2052	2674	2810	2675	2389	2582	2216	4794	2806	2063	2253	3042	2793	942	820	1335	1667	1631	1661	992	901	1412	1091	1774	1798	762	683	1074	1043	1339	1315
ENSG00000228076	1	0	0	0	0	0	0	2	0	4	0	0	1	3	0	0	2	0	0	3	4	9	14	13	9	7	0	9	13	4	1	12	3	7	14	6
ENSG00000085433	1278	1150	1278	1063	925	1122	1071	927	886	817	896	818	1765	957	630	771	1001	1012	578	513	705	931	704	750	618	639	663	724	778	756	628	641	549	488	752	646
ENSG00000237349	0	0	0	0	0	0	0	0	0	0	0	0	4	0	0	0	0	2	0	0	2	0	0	0	0	1	2	0	0	3	0	0	0	0	0	4
ENSG00000228665	0	0	0	0	0	0	0	0	0	0	0	0	0	2	0	0	0	0	0	0	0	1	0	0	0	0	0	2	0	3	0	0	0	0	0	2
ENSG00000228054	0	0	0	0	0	0	0	0	0	0	0	0	0	0	0	0	0	0	0	0	0	6	0	0	0	7	4	3	2	6	6	0	0	3	0	0
ENSG00000244716	1999	1693	2448	2183	1607	1721	2023	1996	2376	2175	2409	1936	4466	2251	2019	1983	2705	2381	1338	1504	1862	2290	2577	2071	1608	1740	1836	1932	2348	2471	1486	1932	2158	1701	2563	2192
ENSG00000197780	2219	2239	1412	1361	1074	1113	2506	2565	1507	1185	1340	1234	1913	1123	589	600	820	757	2937	3126	2270	2670	2707	2542	3856	4170	2309	2317	3533	3494	2972	2027	2100	1694	2059	2122
ENSG00000270066	13	16	4	18	2	4	18	5	12	9	3	7	108	48	31	26	40	37	52	57	66	68	61	49	50	37	59	83	76	76	266	102	205	168	283	317
ENSG00000278249	1	0	14	4	0	1	3	4	2	5	11	2	7	5	2	25	6	6	35	22	8	49	37	35	31	25	43	13	30	14	227	265	163	122	232	186
ENSG00000251484	9	4	14	0	0	7	3	6	0	9	4	0	10	7	21	9	8	10	8	15	10	20	31	28	6	10	9	13	19	27	27	24	28	21	59	28
ENSG00000273382	89	91	103	82	100	88	144	104	152	112	85	114	295	187	165	154	184	222	428	404	493	624	492	468	509	517	480	497	601	571	474	435	486	441	561	579
ENSG00000215717	2076	2034	2064	1897	1367	1433	2464	2510	2254	2179	2504	2051	2976	1994	1354	1615	1883	1821	1195	1077	1185	1386	1195	1289	1434	1478	1234	1166	1510	1491	1043	1125	991	848	1097	1019
ENSG00000179902	0	0	0	0	0	0	0	5	0	0	0	0	4	3	5	0	0	0	27	35	50	61	68	74	34	41	66	34	67	98	41	35	54	57	62	68
ENSG00000116299	122	188	221	222	238	250	106	156	94	85	95	92	160	74	15	26	52	39	1014	799	1304	1639	1735	1616	938	966	1279	1053	1415	1579	644	753	643	811	1075	985
ENSG00000162641	9	0	9	5	9	7	21	13	0	19	13	32	24	22	0	0	4	0	13	7	12	41	48	74	25	47	0	39	69	81	15	25	44	21	70	66
ENSG00000203897	0	0	0	0	0	0	0	0	0	0	0	0	0	0	0	0	0	0	7	0	3	3	0	0	0	7	0	0	0	2	0	0	5	0	0	3
ENSG00000121957	4419	4681	4909	3976	3565	3819	4902	4560	6362	5913	6528	5488	9582	5568	4351	4422	5087	4613	1481	1385	1855	2548	2297	2006	1785	1690	2977	2664	3505	3532	1942	1946	2770	2412	2667	2293
ENSG00000121940	4049	4112	5317	4467	3387	3246	4115	4220	3946	3540	3340	3418	6139	3785	3293	3650	3494	3578	1747	1591	2348	2762	2759	2853	2060	1831	1845	1574	2035	2078	1512	1295	1827	1473	2036	1632
ENSG00000143126	2463	2179	5270	4786	3660	3741	1953	1637	4562	4104	3771	3258	3442	1881	3170	3285	3135	3124	1564	1276	3063	3382	3752	3349	1394	1186	2753	2794	3411	3589	1601	1499	2863	2706	2752	2524
ENSG00000221986	4	0	0	0	0	4	0	0	0	0	0	0	0	0	0	0	0	0	46	43	14	26	18	28	21	21	22	20	22	26	18	22	11	23	4	30
ENSG00000031698	22865	22587	13864	12535	9902	11082	17706	17471	9527	9154	9761	8877	30024	16633	6714	6771	7774	7476	36658	34665	16498	20012	19311	16934	27514	27772	10889	11270	14582	13660	18787	19424	9386	7657	10138	9447
ENSG00000134222	1792	1805	1402	1204	1217	1204	2233	1983	2227	2074	1993	1823	4398	2563	1526	1495	1636	1506	362	393	258	293	333	239	277	360	404	399	365	499	587	533	552	458	425	409
ENSG00000134243	2944	3243	3820	3374	2556	2407	1826	1559	2302	1985	1841	1779	6312	3999	3323	3586	4637	4060	2879	2462	2763	3200	3408	3299	1734	1518	2097	2106	2703	2663	2900	2614	3848	3239	4273	3779
ENSG00000143028	52	55	59	40	58	48	32	45	37	41	44	50	67	36	26	20	38	52	125	83	164	162	180	165	145	128	138	93	156	193	100	114	61	78	113	54
ENSG00000162650	1488	1515	1157	932	1061	1061	1441	1208	943	925	1062	912	2847	1829	1328	1314	1545	1427	651	485	1127	1320	1307	1172	1105	948	1152	1332	1387	1565	810	901	1115	956	1359	1105
ENSG00000174151	395	422	608	522	424	538	582	511	570	581	658	605	1022	593	509	525	648	587	190	169	200	224	206	272	300	339	253	301	447	471	301	231	195	219	287	295
ENSG00000181754	480	396	625	534	359	343	705	604	518	539	484	422	479	262	327	289	359	405	300	232	303	330	367	294	379	406	330	418	430	538	119	150	219	171	242	236
ENSG00000143106	12957	13251	11022	9805	7408	8213	12109	12924	8143	7677	8129	6610	23912	14299	8137	8624	11226	10272	11613	11418	9155	10376	12229	10834	10779	9759	6375	6643	9199	9653	10549	8427	9762	7571	10609	10067
ENSG00000156097	0	7	0	0	3	0	5	0	2	7	0	0	0	0	0	5	5	10	62	16	48	59	66	54	48	44	21	25	53	47	51	76	56	39	41	91
ENSG00000254942	0	0	0	0	0	0	0	0	0	0	0	0	0	0	0	0	1	0	0	0	1	1	0	1	1	1	0	0	1	1	2	1	0	0	1	0
ENSG00000225113	0	0	0	0	0	0	0	0	0	0	0	0	0	0	0	0	0	0	0	0	0	0	0	0	0	0	0	0	0	0	0	0	0	0	0	0
ENSG00000290117	8	13	11	10	27	28	28	10	42	29	49	16	44	30	33	10	25	51	86	77	136	173	113	133	118	107	146	175	191	195	126	136	144	129	215	208
ENSG00000065135	11409	10609	10288	8899	7197	7482	9741	9714	8745	7717	8527	7305	21664	13033	8596	9007	11570	10583	7339	6615	4766	6156	6825	6354	6694	6563	4188	4025	5649	5432	6227	5516	5077	4829	6418	6159
ENSG00000206832	1	0	2	3	0	0	0	0	0	0	3	0	0	0	0	0	3	1	0	1	0	2	1	2	0	0	2	0	1	1	0	0	1	0	1	4
ENSG00000284443	0	0	0	1	1	0	1	0	0	0	1	0	1	1	1	0	1	1	1	1	1	1	1	1	1	1	1	1	1	1	1	1	1	1	1	1
ENSG00000168765	1750	1604	2041	1806	1547	1499	2678	2947	1626	1501	1831	1537	8146	4420	1625	1787	2124	1912	1836	1574	1522	1890	1968	1694	3838	3090	1442	1269	1926	2271	2979	2967	1654	1521	1871	1587
ENSG00000213366	237	238	263	201	172	177	165	189	178	146	143	102	458	276	156	129	181	192	152	66	268	386	336	355	336	269	241	252	295	395	262	181	238	264	297	281
ENSG00000134184	1613	1475	1900	1739	1230	1324	1930	1836	1650	1443	1589	1452	3642	2009	1367	1329	1217	1156	1664	1634	1611	1927	1747	1642	2280	2023	1383	1455	1716	1677	1775	1831	1596	1267	1238	1270
ENSG00000260246	2	5	4	9	1	2	1	0	5	5	2	5	8	0	0	3	0	0	0	0	4	1	2	0	1	2	2	0	0	2	0	0	0	0	3	2
ENSG00000134183	17	21	29	33	24	18	26	18	25	10	21	17	56	36	24	30	39	45	37	48	69	81	98	70	35	24	50	34	46	92	32	39	31	57	82	70
ENSG00000116337	5823	6018	7302	6761	5213	5338	5803	5277	5688	5219	5228	4317	13101	7804	6353	6312	6958	6443	2295	2035	3492	3890	4080	3929	2854	2397	2711	2652	3602	3668	2797	2868	3702	3043	4319	3689
ENSG00000228703	0	0	0	0	0	0	0	0	0	0	0	0	0	0	0	0	1	0	2	1	0	1	1	1	0	0	0	0	2	0	0	0	0	0	0	0
ENSG00000184371	1392	1341	1097	1058	786	763	1250	1243	1638	1422	1067	1005	3916	2474	1538	1418	1434	1482	7490	6651	5194	6120	5553	5324	5433	4816	7284	7518	6173	6333	6609	6747	7962	6672	7466	6558
ENSG00000134201	0	0	0	0	4	6	0	0	0	0	0	0	0	0	0	0	0	2	13	9	8	18	15	12	17	5	16	4	8	8	10	8	7	7	4	10
ENSG00000241720	0	0	0	0	3	4	4	0	0	0	0	0	0	0	0	0	0	0	17	9	25	19	15	19	8	21	19	20	28	25	23	22	21	12	24	20
ENSG00000198758	16	25	35	54	59	65	27	19	84	65	96	85	29	9	34	36	55	36	2	11	19	15	47	38	24	10	41	35	43	58	16	6	13	36	21	30
ENSG00000134202	8956	9084	9167	7546	6154	6118	11193	12137	9094	8231	9678	7080	23073	14067	6425	6792	8139	7680	9335	8966	6775	7940	7878	7388	12633	11424	7029	7573	10464	10474	9918	8672	7545	5999	7662	7804
ENSG00000168710	16461	15767	15839	13537	10730	10906	16378	16658	15643	14203	14809	13075	26221	15620	10454	11089	12131	11406	18800	17303	12557	14942	15291	14316	20132	19839	13913	13651	18007	18486	13305	12881	10912	10166	11763	10570
ENSG00000258673	0	0	6	0	5	0	0	0	0	0	3	0	0	0	0	0	0	0	53	47	89	68	75	65	58	46	69	53	101	101	32	36	21	51	61	37
ENSG00000224965	7	10	4	16	5	11	12	0	7	14	5	13	0	0	7	4	8	5	6	8	15	11	9	9	3	13	6	12	4	5	0	8	3	4	0	0
ENSG00000227091	0	0	0	0	0	0	0	0	0	0	0	0	0	0	0	0	0	0	0	0	0	0	0	0	0	0	0	0	0	0	0	0	0	3	0	0
ENSG00000197106	5	0	23	32	22	18	95	62	62	68	86	71	34	8	5	6	6	18	48	44	21	31	53	51	129	90	91	98	76	83	31	17	30	26	20	17
[truncated: 60,650 more rows]
